# Supplementary material for: TASOR is a pseudo-PARP that directs HUSH complex assembly and epigenetic transposon control
Source: Nat Commun. 2020 Oct 2;11:4940. doi: 10.1038/s41467-020-18761-6 (PMC7532188; doi:10.1038/s41467-020-18761-6)
Supplement: Supplementary file 5 — Supplementary Data 1 [file 41467_2020_18761_MOESM5_ESM.xlsx]

## Sheet: Sheet1
Accession	Description	Gene ID		#_biotin-treated-noBirA	#_WT-BirA-TASOR	#_dPARP-BirA-TASOR	#_Y305A-BirA-TASOR		A_biotin-treated-noBirA	A_WT	A_dPARP	A_Y305A
Q9UK61	Protein TASOR	FAM208A		0	83	103	107		0	7.72891e+08	4.32851e+10	1.98573e+10
P21333	Filamin-A	FLNA		20	68	82	75		3.60174e+07	1.04749e+08	1.76143e+09	1.38151e+09
P11498	Pyruvate carboxylase, mitochondrial	PC		55	54	62	58		3.01121e+09	6.61775e+08	7.12703e+09	8.41617e+09
P05165	Propionyl-CoA carboxylase alpha chain, mitochondrial	PCCA		36	32	38	39		1.08192e+09	1.30516e+08	1.42616e+09	1.7641e+09
Q96RQ3	Methylcrotonoyl-CoA carboxylase subunit alpha, mitochondrial	MCCC1		20	29	25	25		2.32239e+08	5.9809e+07	4.84457e+08	5.2285e+08
Q13428	Treacle protein	TCOF1		39	23	35	40		4.42318e+08	4.22767e+07	4.5535e+08	6.23337e+08
Q9BVP2	Guanine nucleotide-binding protein-like 3	GNL3		25	22	29	29		7.61162e+08	9.69045e+07	1.50427e+09	1.51602e+09
P13647	Keratin, type II cytoskeletal 5	KRT5		26	21	26	30		3.05488e+09	1.36247e+08	3.0977e+09	2.48216e+09
Q09666	Neuroblast differentiation-associated protein AHNAK	AHNAK		0	20	51	33		0	1.29523e+07	2.63793e+08	1.68902e+08
Q9NX58	Cell growth-regulating nucleolar protein	LYAR		24	16	21	22		5.95908e+08	3.905e+07	5.61274e+08	5.67572e+08
P60709	Actin, cytoplasmic 1	ACTB		7	15	7	7		1.78439e+09	1.02295e+08	2.98838e+09	1.85019e+09
O15042	U2 snRNP-associated SURP motif-containing protein	U2SURP		37	15	34	34		5.88104e+08	2.20648e+07	582792548	4.92737e+08
P15924	Desmoplakin	DSP		76	15	79	62		6.81597e+08	1.53433e+07	7.65323e+08	5.02016e+08
Q9BQG0	Myb-binding protein 1A	MYBBP1A		13	13	33	26		2.68503e+07	7.60575e+06	1.85918e+08	9.53285e+07
P08779	Keratin, type I cytoskeletal 16	KRT16		17	11	14	12		6.86278e+08	1.78802e+07	4.52091e+08	1.40647e+08
P14923	Junction plakoglobin	JUP		18	11	17	16		2.19505e+08	6.28264e+06	2.2741e+08	1.4289e+08
Q14966	Zinc finger protein 638	ZNF638		0	11	65	38		0	3.61813e+06	2162186020	3.08859e+08
P10412	Histone H1.4	HIST1H1E		10	10	10	10		2500797979	1.64609e+08	2799893381	3432965985
O00567	Nucleolar protein 56	NOP56		12	10	29	25		4.50295e+07	1.48327e+07	5.58819e+08	339963838
Q8WTT2	Nucleolar complex protein 3 homolog	NOC3L		7	10	25	22		2.75858e+07	1.0975e+07	4.32441e+08	3.40422e+08
Q14839	Chromodomain-helicase-DNA-binding protein 4	CHD4		14	10	42	34		22768391	6.6364e+06	2.99309e+08	1.93486e+08
Q86YZ3	Hornerin	HRNR		23	10	19	18		2.16688e+08	2.52151e+06	1.49001e+08	9.46172e+07
O75683	Surfeit locus protein 6	SURF6		15	9	18	16		2.37206e+08	2.60589e+07	5.49302e+08	5.04539e+08
Q7Z794	Keratin, type II cytoskeletal 1b	KRT77		15	9	15	14		2.41831e+08	1.66916e+07	3.88055e+08	2.8609e+08
Q8IY81	pre-rRNA processing protein FTSJ3	FTSJ3		12	9	18	14		7.35531e+07	1.32275e+07	3.22652e+08	2.62437e+08
Q14684	Ribosomal RNA processing protein 1 homolog B	RRP1B		15	9	26	24		5.77132e+07	8.04048e+06	2.66581e+08	2.0136e+08
Q02413	Desmoglein-1	DSG1		21	9	19	16		223368366	6.23448e+06	208601265	1.22454e+08
P02533	Keratin, type I cytoskeletal 14	KRT14		12	8	9	7		2.10539e+09	1.17109e+08	1.88584e+09	1072490245
Q14498	RNA-binding protein 39	RBM39		13	8	11	12		326565452	1.09797e+07	1.81919e+08	2.08709e+08
P11387	DNA topoisomerase 1	TOP1		28	8	24	22		5.29018e+08	1.07152e+07	236985915	2.14309e+08
Q9UQ35	Serine/arginine repetitive matrix protein 2	SRRM2		25	8	23	19		1.68315e+08	2.82083e+06	6.8257e+07	6.63077e+07
Q9NWB6	Arginine and glutamate-rich protein 1	ARGLU1		18	7	17	17		2.57178e+09	1.44988e+08	1.93185e+09	2.31328e+09
Q13523	Serine/threonine-protein kinase PRP4 homolog	PRPF4B		15	7	13	14		1.01969e+08	7.08197e+07	1.76606e+08	1.91201e+08
P62750	60S ribosomal protein L23a	RPL23A		7	7	9	9		1.79621e+08	3.37646e+07	277420630	2.53357e+08
P16401	Histone H1.5	HIST1H1B		8	7	8	8		3.09149e+08	2.32398e+07	395681272	4.19856e+08
P05787	Keratin, type II cytoskeletal 8	KRT8		16	7	10	13		1.34469e+08	9.30481e+06	6.04049e+07	5.72433e+07
P18583	Protein SON	SON		30	7	18	24		3.13171e+08	7.39388e+06	1.51833e+08	2.36939e+08
Q9Y2X3	Nucleolar protein 58	NOP58		9	7	15	11		4.84894e+07	6.91075e+06	1.35998e+08	8.19493e+07
P05783	Keratin, type I cytoskeletal 18	KRT18		11	7	18	11		1.13657e+08	3.93334e+06	1.67884e+08	8.98515e+07
Q5VT52	Regulation of nuclear pre-mRNA domain-containing protein 2	RPRD2		0	7	33	27		0	3.1226e+06	4.38351e+08	2.64366e+08
Q9Y3U8	60S ribosomal protein L36	RPL36		7	6	8	8		1.72955e+09	1.2282e+08	1324631996	1.19284e+09
P84098	60S ribosomal protein L19	RPL19		10	6	8	7		1.28162e+09	5.34469e+07	727293737	6.57415e+08
P62805	Histone H4	HIST1H4A		9	6	7	9		8.31692e+08	2.9717e+07	2.23979e+08	4.27328e+08
P26373	60S ribosomal protein L13	RPL13		7	6	8	9		1.68075e+08	1.8191e+07	3.18949e+08	3.18385e+08
P61353	60S ribosomal protein L27	RPL27		8	6	5	7		8.59443e+07	1.06098e+07	8.70897e+07	9.19294e+07
O94842	TOX high mobility group box family member 4	TOX4		0	6	17	12		0	1.02039e+07	6.24367e+08	3.19583e+08
P13646	Keratin, type I cytoskeletal 13	KRT13		19	6	7	0		7.18877e+08	6.92935e+06	5.49087e+07	0
Q99549	M-phase phosphoprotein 8	MPHOSPH8		0	6	21	22		0	6.85916e+06	5.24226e+08	3.05094e+08
P68104	Elongation factor 1-alpha 1	EEF1A1		12	6	11	9		1.50254e+08	5.17833e+06	1.46017e+08	76437153
O75367	Core histone macro-H2A.1	H2AFY		5	6	7	8		3.53961e+07	5074295	9.80881e+07	9.30888e+07
Q8N1N4	Keratin, type II cytoskeletal 78	KRT78		17	6	20	17		204676853	4.02387e+06	2.41879e+08	1.33019e+08
Q15361	Transcription termination factor 1	TTF1		10	6	25	23		3.94745e+07	3.45797e+06	160462638	1.6706e+08
P61978	Heterogeneous nuclear ribonucleoprotein K	HNRNPK		5	6	13	9		1.35299e+07	3.35365e+06	432328648	98100040
P0C0S8	Histone H2A type 1	HIST1H2AG		1	5	2	1		34613172	3.57406e+07	222526557	285611242
P62266	40S ribosomal protein S23	RPS23		5	5	6	7		117879909	2.80569e+07	2.82727e+08	2.4425e+08
P62241	40S ribosomal protein S8	RPS8		5	5	6	6		33191452	8.65132e+06	8.24964e+07	7.96676e+07
Q04695	Keratin, type I cytoskeletal 17	KRT17		8	5	7	4		1.58218e+08	6.09522e+06	1.159e+08	6.26209e+07
Q9BU76	Multiple myeloma tumor-associated protein 2	MMTAG2		8	5	7	7		7.02053e+07	5.56008e+06	7.42838e+07	6.79976e+07
P18621	60S ribosomal protein L17	RPL17		7	5	7	6		52446819	5.19311e+06	8.89114e+07	6.67263e+07
Q8NEY8	Periphilin-1	PPHLN1		0	5	23	17		0	4.06715e+06	9.80322e+08	2.10316e+08
P36578	60S ribosomal protein L4	RPL4		10	5	8	8		5.14279e+07	3.81328e+06	4.95793e+07	4.1173e+07
Q5JTH9	RRP12-like protein	RRP12		10	5	24	18		2.67716e+07	2.63719e+06	2.46236e+08	155818815
Q5VUA4	Zinc finger protein 318	ZNF318		0	5	94	42		0	1.62343e+06	1.27842e+09	2.07133e+08
P47914	60S ribosomal protein L29	RPL29		7	4	7	6		8.35473e+09	7.0173e+08	6.01851e+09	6265326027
P02538	Keratin, type II cytoskeletal 6A	KRT6A		4	4	3	3		1.0588e+09	4.78262e+07	7.33656e+08	3.03814e+08
P42766	60S ribosomal protein L35	RPL35		9	4	9	9		4.44274e+08	1.92615e+07	557480353	414992169
P62861	40S ribosomal protein S30	FAU		5	4	5	5		255397276	1.12067e+07	2.15872e+08	1.3844e+08
Q5D862	Filaggrin-2	FLG2		19	4	19	21		9.11335e+07	7.14401e+06	1.17125e+08	8.72352e+07
Q02878	60S ribosomal protein L6	RPL6		6	4	9	8		46389375	6.95644e+06	1.00449e+08	5.33584e+07
Q9BRT6	Protein LLP homolog	LLPH		3	4	6	4		56034512	4.73674e+06	6.79056e+07	9.18845e+07
P22735	Protein-glutamine gamma-glutamyltransferase K	TGM1		11	4	8	10		2.70268e+07	4.17422e+06	2.56966e+07	3.11454e+07
P62910	60S ribosomal protein L32	RPL32		7	4	10	8		1.25454e+08	4.14278e+06	2.1973e+08	2.03189e+08
P61254	60S ribosomal protein L26	RPL26		8	4	2	11		3.55598e+07	2.963e+06	9.6789e+07	7.51314e+07
Q9UQR0	Sex comb on midleg-like protein 2	SCML2		1	4	17	17		471822	2.41924e+06	1.33007e+08	8.19532e+07
Q9Y383	Putative RNA-binding protein Luc7-like 2	LUC7L2		9	4	6	10		7.19403e+07	2.06365e+06	3.9961e+07	6.97624e+07
Q7L014	Probable ATP-dependent RNA helicase DDX46	DDX46		23	4	15	17		1.22707e+08	1940482	6.27316e+07	74831236
Q9Y3C1	Nucleolar protein 16	NOP16		7	4	6	6		48823497	1.84824e+06	70962443	65412539
Q08554	Desmocollin-1	DSC1		5	4	6	4		5.8797e+07	1.80432e+06	7.55428e+07	33236213
Q9Y265	RuvB-like 1	RUVBL1		1	4	12	9		623936	1.60709e+06	7.55879e+07	3.70956e+07
P09651	Heterogeneous nuclear ribonucleoprotein A1	HNRNPA1		6	4	9	6		1.4449e+07	1.47952e+06	7.96465e+07	30933985
P49750	YLP motif-containing protein 1	YLPM1		0	4	37	24		0	1.45031e+06	5.40481e+08	1.45668e+08
P49207	60S ribosomal protein L34	RPL34		1	3	6	6		3.85099e+06	1.7935e+07	2.97594e+08	2.25695e+08
P68431	Histone H3.1	HIST1H3A		3	3	4	3		177813192	1.34772e+07	70357100	100151598
P04259	Keratin, type II cytoskeletal 6B	KRT6B		4	3	2	3		105470529	5.68813e+06	65779980	41010047
P04406	Glyceraldehyde-3-phosphate dehydrogenase	GAPDH		12	3	10	9		1.41039e+08	3.38618e+06	1.67579e+08	8.6441e+07
Q05519	Serine/arginine-rich splicing factor 11	SRSF11		8	3	7	7		9.07163e+07	2.2213e+06	4.21444e+07	4.04636e+07
Q96P63	Serpin B12	SERPINB12		8	3	7	7		9.62977e+07	1.6658e+06	7.81713e+07	6.01324e+07
P05089	Arginase-1	ARG1		8	3	7	5		5.68711e+07	1.4782e+06	6.20994e+07	26751220
O95232	Luc7-like protein 3	LUC7L3		9	3	7	9		6.84275e+07	1.46252e+06	2.23297e+07	4.91349e+07
P06748	Nucleophosmin	NPM1		2	3	2	2		17322042	1.40469e+06	1.72224e+07	10087708
O75533	Splicing factor 3B subunit 1	SF3B1		2	3	32	21		2.74389e+06	1.36378e+06	2.04094e+08	6.96735e+07
O76021	Ribosomal L1 domain-containing protein 1	RSL1D1		3	3	13	6		6.00456e+06	1.17094e+06	8.20337e+07	1.87698e+07
O00541	Pescadillo homolog	PES1		3	3	12	11		2.584e+06	1.16738e+06	5.46848e+07	2.63988e+07
Q08188	Protein-glutamine gamma-glutamyltransferase E	TGM3		13	3	12	11		4.83323e+07	1.10995e+06	5.87265e+07	4.53067e+07
P18124	60S ribosomal protein L7	RPL7		4	3	8	9		1.09075e+07	1.01416e+06	5.72843e+07	4.50936e+07
Q15233	Non-POU domain-containing octamer-binding protein	NONO		3	3	15	15		3.73711e+06	952476	3.0491e+08	1.0377e+08
Q96QC0	Serine/threonine-protein phosphatase 1 regulatory subunit 10	PPP1R10		0	3	22	17		0	863901	1.30345e+08	8.02321e+07
O60832	H/ACA ribonucleoprotein complex subunit 4	DKC1		1	3	12	7		925538	822428	5.59905e+07	3.19299e+07
Q00839	Heterogeneous nuclear ribonucleoprotein U	HNRNPU		8	3	4	4		3.2325e+07	749699	1.47487e+07	1.44322e+07
Q9H6F5	Coiled-coil domain-containing protein 86	CCDC86		4	3	6	5		1.83121e+07	668094	5.41056e+07	4.36944e+07
P42167	Lamina-associated polypeptide 2, isoforms beta/gamma	TMPO		6	3	2	3		2.87548e+07	471488	6.06044e+06	7.69817e+06
O60814	Histone H2B type 1-K	HIST1H2BK		2	2	2	2		1.14519e+09	3.9851e+07	5.43507e+08	5.96343e+08
P46776	60S ribosomal protein L27a	RPL27A		5	2	7	7		1.879e+08	2.45004e+07	3.29561e+08	3.10089e+08
P07355	Annexin A2	ANXA2		12	2	11	8		5.76597e+07	2.38335e+07	7.3668e+07	523146956
P83731	60S ribosomal protein L24	RPL24		2	2	2	2		2.34749e+07	3.43584e+06	39089708	36613725
Q5T749	Keratinocyte proline-rich protein	KPRP		3	2	3	4		77399592	2.87061e+06	88907402	7.47217e+07
P81605	Dermcidin	DCD		3	2	3	3		68869751	2.13988e+06	163538808	51003180
Q66PJ3	ADP-ribosylation factor-like protein 6-interacting protein 4	ARL6IP4		6	2	5	6		54137480	2.01759e+06	50625039	5.6947e+07
P14866	Heterogeneous nuclear ribonucleoprotein L	HNRNPL		6	2	11	7		1.36114e+07	1.85843e+06	66895640	2.44488e+07
Q15517	Corneodesmosin	CDSN		4	2	4	5		68913453	1.59114e+06	8.12962e+07	5.71465e+07
P62917	60S ribosomal protein L8	RPL8		2	2	3	4		5.05819e+06	1.56637e+06	1.93418e+07	39437873
Q08170	Serine/arginine-rich splicing factor 4	SRSF4		5	2	0	0		8.8183e+07	1.56117e+06	0	0
P61313	60S ribosomal protein L15	RPL15		2	2	2	2		6.49051e+06	1.43957e+06	1.30638e+07	1.08327e+07
P05109	Protein S100-A8	S100A8		5	2	4	5		4.85377e+07	1.28198e+06	3.8579e+07	34484988
O75909	Cyclin-K	CCNK		0	2	5	6		0	1262112	96003396	4.92912e+07
P08670	Vimentin	VIM		18	2	10	9		5.69903e+07	1.24587e+06	2.98794e+07	34702663
P83881	60S ribosomal protein L36a	RPL36A		5	2	8	5		8.80502e+07	1.18082e+06	5.72933e+08	1.64443e+08
P06899	Histone H2B type 1-J	HIST1H2BJ		1	2	1	1		5.17547e+06	1.14764e+06	3.75739e+06	3.8827e+06
Q13867	Bleomycin hydrolase	BLMH		6	2	6	6		3.11163e+07	1.09098e+06	4.2492e+07	27195227
P63173	60S ribosomal protein L38	RPL38		3	2	3	2		1.33811e+07	1.08448e+06	2.22095e+07	1.02821e+07
P62854	40S ribosomal protein S26	RPS26		1	2	0	0		4742113	1.06225e+06	0	0
Q6UN15	Pre-mRNA 3'-end-processing factor FIP1	FIP1L1		0	2	7	5		0	1.03679e+06	1.71725e+08	66141103
Q13435	Splicing factor 3B subunit 2	SF3B2		3	2	29	17		4792188	1.03078e+06	3.69966e+08	121011330
Q9NVP1	ATP-dependent RNA helicase DDX18	DDX18		1	2	5	4		2399290	1.01665e+06	2.98143e+07	22030600
A0JLT2	Mediator of RNA polymerase II transcription subunit 19	MED19		0	2	3	0		0	931034	1.26969e+07	0
Q9P031	Thyroid transcription factor 1-associated protein 26	CCDC59		7	2	6	7		1.86849e+07	916508	3.19667e+07	36630546
P62851	40S ribosomal protein S25	RPS25		3	2	2	2		30922595	900502	12814056	8.68663e+06
Q5VWG9	Transcription initiation factor TFIID subunit 3	TAF3		5	2	6	9		12370894	770854	21472495	3.53655e+07
Q14247	Src substrate cortactin	CTTN		0	2	18	12		0	646471	51179139	2.16176e+07
Q13835	Plakophilin-1	PKP1		9	2	4	1		4.18427e+07	645692	1.92804e+07	5.67309e+06
P63244	Receptor of activated protein C kinase 1	RACK1		2	2	5	3		2.24277e+06	501223	1.35939e+07	5.19427e+06
P20930	Filaggrin	FLG		16	2	11	19		4.95126e+07	457365	5.03978e+07	2.63335e+07
Q9NYF8	Bcl-2-associated transcription factor 1	BCLAF1		10	2	12	13		7.07713e+07	426881	6.48481e+07	7.49372e+07
P32119	Peroxiredoxin-2	PRDX2		6	2	6	4		2.92454e+07	346730	3.97103e+07	14359948
P62753	40S ribosomal protein S6	RPS6		4	2	7	6		20665168	225000	4.14553e+07	6.52169e+07
P26368	Splicing factor U2AF 65 kDa subunit	U2AF2		6	2	5	2		1.977e+07	166154	1.22119e+07	6280326
P11142	Heat shock cognate 71 kDa protein	HSPA8		4	2	13	1		7.55237e+06		1.28565e+08	5188683
A4UGR9	Xin actin-binding repeat-containing protein 2	XIRP2		2	1	1	1		302498196	9969023	200474960	244982272
Q07020	60S ribosomal protein L18	RPL18		4	1	4	4		3.60921e+07	3858201	6.85836e+07	4.1485e+07
Q86TJ2	Transcriptional adapter 2-beta	TADA2B		1	1	1	1		37682021	2.97391e+06	25041090	2.46754e+07
Q9UKV3	Apoptotic chromatin condensation inducer in the nucleus	ACIN1		2	1	11	7		868877	2.79437e+06	2.94912e+07	1.44113e+07
P62891	60S ribosomal protein L39	RPL39		2	1	2	2		6.55552e+07	2.63872e+06	33498453	2.50807e+07
Q16584	Mitogen-activated protein kinase kinase kinase 11	MAP3K11		0	1	0	0		0	2583444	0	0
P02656	Apolipoprotein C-III	APOC3		1	1	0	0		16188165	1.95454e+06	0	0
E9PRG8	Uncharacterized protein C11orf98	C11orf98		1	1	1	1		4.90828e+06	1.33139e+06	7.55771e+06	5941863
P62424	60S ribosomal protein L7a	RPL7A		1	1	5	3		6.00197e+06	932649	30508912	1.82891e+07
P23246	Splicing factor, proline- and glutamine-rich	SFPQ		0	1	8	2		0	805675	3.87382e+07	8.60947e+06
Q5T3I0	G patch domain-containing protein 4	GPATCH4		5	1	6	6		3.98125e+07	755087	3.90783e+07	2.20266e+07
P23396	40S ribosomal protein S3	RPS3		1	1	5	3		1993578	732255	2.38603e+07	4.45326e+06
Q9C0J8	pre-mRNA 3' end processing protein WDR33	WDR33		0	1	13	5		0	720824	4.32804e+07	1.01822e+07
P46778	60S ribosomal protein L21	RPL21		3	1	4	4		7.5341e+06	590202	2.2005e+07	1.87418e+07
P62913	60S ribosomal protein L11	RPL11		2	1	2	1		9.60572e+06	582099	1.85239e+07	10142942
Q6KB66	Keratin, type II cytoskeletal 80	KRT80		15	1	12	11		6.7909e+07	560533	81744030	5.02235e+07
Q969P6	DNA topoisomerase I, mitochondrial	TOP1MT		0	1	0	0		0	543124	0	0
Q5VTL8	Pre-mRNA-splicing factor 38B	PRPF38B		8	1	5	4		5.75179e+07	541891	2.12218e+07	1.50553e+07
P19013	Keratin, type II cytoskeletal 4	KRT4		16	1	4	0		158204144	508669	1.58003e+07	0
Q96IZ7	Serine/Arginine-related protein 53	RSRC1		5	1	3	4		35876921	497427	1.21725e+07	1.39315e+07
Q92841	Probable ATP-dependent RNA helicase DDX17	DDX17		0	1	0	0		0	488637	0	0
Q9UHB6	LIM domain and actin-binding protein 1	LIMA1		2	1	16	10		582203	465676	3.94476e+07	1.40394e+07
P19338	Nucleolin	NCL		11	1	6	6		4.21387e+07	450086	1.70762e+07	2.03764e+07
P07305	Histone H1.0	H1F0		2	1	5	3		7.89499e+06	449630	7.44155e+07	19537215
Q16629	Serine/arginine-rich splicing factor 7	SRSF7		5	1	4	5		6.19644e+07	430260	25695548	3.28269e+07
P39023	60S ribosomal protein L3	RPL3		0	1	0	0		0	410782	0	0
P68363	Tubulin alpha-1B chain	TUBA1B		7	1	1	5		2.00092e+07	410270	40366135	1.6362e+07
P61247	40S ribosomal protein S3a	RPS3A		4	1	3	3		1.90513e+06	407010	2.81466e+07	3.70229e+06
P30050	60S ribosomal protein L12	RPL12		2	1	2	2		8.05141e+06	405841	4.91845e+06	5.07355e+06
P12270	Nucleoprotein TPR	TPR		1	1	44	22			401440	1.69926e+08	4.79239e+07
Q1ED39	Lysine-rich nucleolar protein 1	KNOP1		4	1	9	10		1.82809e+06	395592	3.05288e+07	3.66115e+07
P51610	Host cell factor 1	HCFC1		0	1	11	8		0	388584	4.08742e+07	2.516e+07
Q9NR30	Nucleolar RNA helicase 2	DDX21		7	1	8	7		1.71726e+07	381285	3.60887e+07	3.96736e+07
Q99848	Probable rRNA-processing protein EBP2	EBNA1BP2		0	1	7	6		0	379844	3.22436e+07	23526485
P12273	Prolactin-inducible protein	PIP		1	1	2	0		401571	370402	2.091e+06	0
P05141	ADP/ATP translocase 2	SLC25A5		1	1	0	1		186128	340665	0	7.25154e+06
P08708	40S ribosomal protein S17	RPS17		0	1	0	0		0	338998	0	0
O43143	Pre-mRNA-splicing factor ATP-dependent RNA helicase DHX15	DHX15		0	1	18	12		0	334429	7.1682e+07	3.07113e+07
O60885	Bromodomain-containing protein 4	BRD4		0	1	17	18		0	332727	83100653	7.7536e+07
P62249	40S ribosomal protein S16	RPS16		2	1	1	1		7.97526e+06	325714	3.95547e+06	2.78074e+06
Q8IYB3	Serine/arginine repetitive matrix protein 1	SRRM1		13	1	7	9		7.62393e+07	311041	1.73122e+07	1.8214e+07
Q12873	Chromodomain-helicase-DNA-binding protein 3	CHD3		0	1	0	0		0	305281	0	0
Q9NWT8	Aurora kinase A-interacting protein	AURKAIP1		1	1	0	0			301887	0	0
P42357	Histidine ammonia-lyase	HAL		5	1	8	6		1.05547e+07	288188	36814665	18393586
Q9H0A0	RNA cytidine acetyltransferase	NAT10		0	1	9	6		0	284239	2.27178e+07	1.013e+07
P31944	Caspase-14	CASP14		4	1	10	2		7.2118e+06	281038	7.03052e+07	6129150
P62273	40S ribosomal protein S29	RPS29		4	1	0	2		6.69999e+07	273304	0	9.0927e+06
Q15637	Splicing factor 1	SF1		0	1	10	4		0	250381	9.19592e+07	2.27648e+07
P49756	RNA-binding protein 25	RBM25		0	1	7	5		0	237449	2.94872e+07	1.04858e+07
Q9UHX1	Poly(U)-binding-splicing factor PUF60	PUF60		1	1	3	1		817650	220867	8.7421e+06	342096
Q96GQ7	Probable ATP-dependent RNA helicase DDX27	DDX27		0	1	7	8		0	193853	15311770	1.7199e+07
P43243	Matrin-3	MATR3		4	1	21	8		1.67017e+07	185697	2.31066e+08	6.25245e+07
O95478	Ribosome biogenesis protein NSA2 homolog	NSA2		0	1	2	3		0	180808	4.31063e+06	4.68944e+06
Q16610	Extracellular matrix protein 1	ECM1		2	1	1	1		3721299	174169	2.01622e+06	475821
Q15393	Splicing factor 3B subunit 3	SF3B3		3	1	9	4		10467247	156069	4.04598e+07	1.38127e+07
Q9ULV4	Coronin-1C	CORO1C		0	1	2	0		0	155898	5.19722e+06	0
Q13085	Acetyl-CoA carboxylase 1	ACACA		4	1	3	5		3.61726e+06	153413	4.06142e+06	9.32142e+06
Q9BTC0	Death-inducer obliterator 1	DIDO1		0	1	16	13		0	146803	5.16524e+07	2.34431e+07
P47929	Galectin-7	LGALS7		4	1	4	3		27218406	133179	4.53063e+07	2.08127e+07
Q15149	Plectin	PLEC		28	1	8	10		6.46915e+07	130669	2.27605e+07	1.93026e+07
Q6PJT7	Zinc finger CCCH domain-containing protein 14	ZC3H14		0	1	13	7		0	127215	5.4228e+07	1.55623e+07
Q92576	PHD finger protein 3	PHF3		0	1	7	2		0	122127	7.43051e+06	3258866
P49792	E3 SUMO-protein ligase RanBP2	RANBP2		0	1	21	5		0	78913.2	5.65295e+07	6.95355e+06
P56182	Ribosomal RNA processing protein 1 homolog A	RRP1		1	1	0	2		1.50618e+06	76358.9	0	2.58136e+06
Q8WWI1	LIM domain only protein 7	LMO7		0	1	0	0		0	58370.3	0	0
Q9H6R4	Nucleolar protein 6	NOL6		0	1	0	0		0		0	0
Q8N5F7	NF-kappa-B-activating protein	NKAP		3	1	3	3		7.35927e+06		1.41992e+07	2.17222e+07
P31151	Protein S100-A7	S100A7		3	1	2	2		1.60303e+07		1.71714e+07	26200986
P45880	Voltage-dependent anion-selective channel protein 2	VDAC2		7	1	2	4		25942479		1.01845e+07	1.60508e+07
Q14CN4	Keratin, type II cytoskeletal 72	KRT72		0	1	0	0		0		0	0
P52597	Heterogeneous nuclear ribonucleoprotein F	HNRNPF		0	1	3	0		0		8.98919e+06	0
P62847	40S ribosomal protein S24	RPS24		1	1	1	0		337265		306447	0
Q14980	Nuclear mitotic apparatus protein 1	NUMA1		0	1	48	35		0		1.30217e+08	6.68981e+07
P78527	DNA-dependent protein kinase catalytic subunit	PRKDC		6	0	26	17		8.61047e+06	0	7.94811e+07	4.82241e+07
Q9HCS7	Pre-mRNA-splicing factor SYF1	XAB2		0	0	17	13		0	0	7.75974e+07	4.51528e+07
Q8IWZ8	SURP and G-patch domain-containing protein 1	SUGP1		0	0	16	12		0	0	106868297	41800900
O75643	U5 small nuclear ribonucleoprotein 200 kDa helicase	SNRNP200		3	0	16	11		2.28839e+06	0	6.19012e+07	1.94871e+07
O14776	Transcription elongation regulator 1	TCERG1		0	0	8	10		0	0	2.93889e+07	2.50609e+07
Q96T58	Msx2-interacting protein	SPEN		0	0	17	9		0	0	7.91217e+07	1.54358e+07
P52272	Heterogeneous nuclear ribonucleoprotein M	HNRNPM		11	0	21	9		3.5005e+07	0	1.42283e+08	1.39078e+07
Q86XP3	ATP-dependent RNA helicase DDX42	DDX42		0	0	18	8		0	0	4.14709e+07	1.79914e+07
P09874	Poly [ADP-ribose] polymerase 1	PARP1		6	0	13	8		9.71702e+06	0	8.22138e+07	2.94994e+07
O43290	U4/U6.U5 tri-snRNP-associated protein 1	SART1		0	0	19	8		0	0	1.06717e+08	2.91098e+07
O75691	Small subunit processome component 20 homolog	UTP20		0	0	10	8		0	0	2.23489e+07	1.72325e+07
P98175	RNA-binding protein 10	RBM10		0	0	18	8		0	0	1.13973e+08	2.8376e+07
Q15652	Probable JmjC domain-containing histone demethylation protein 2C	JMJD1C		0	0	21	8		0	0	7.86629e+07	1.43373e+07
Q5T8P6	RNA-binding protein 26	RBM26		0	0	17	8		0	0	7.35609e+07	2.67741e+07
Q08211	ATP-dependent RNA helicase A	DHX9		2	0	9	7		1.56003e+06	0	2.84697e+07	1.42425e+07
Q02040	A-kinase anchor protein 17A	AKAP17A		12	0	4	7		6.74229e+07	0	1.06157e+07	1.83477e+07
Q86T24	Transcriptional regulator Kaiso	ZBTB33		0	0	9	7		0	0	56870663	2.34831e+07
Q5VWN6	Protein FAM208B	FAM208B		0	0	16	6		0	0	2.85892e+07	6.85254e+06
Q96I25	Splicing factor 45	RBM17		0	0	9	6		0	0	4.7893e+07	1.80056e+07
Q96KR1	Zinc finger RNA-binding protein	ZFR		0	0	10	6		0	0	2.34405e+07	10617351
Q13123	Protein Red	IK		0	0	11	6		0	0	4.42034e+07	1.14831e+07
Q9ULW0	Targeting protein for Xklp2	TPX2		0	0	8	6		0	0	1.93843e+07	1.38943e+07
Q99590	Protein SCAF11	SCAF11		0	0	7	6		0	0	2.34481e+07	1.35879e+07
Q5UIP0	Telomere-associated protein RIF1	RIF1		0	0	11	6		0	0	2.87491e+07	1.29608e+07
Q8WVV4	Protein POF1B	POF1B		5	0	7	6		1.31117e+07	0	2.0512e+07	1.60653e+07
Q9BZE4	Nucleolar GTP-binding protein 1	GTPBP4		2	0	4	6		2.08046e+06	0	7.62014e+06	8.3931e+06
Q13247	Serine/arginine-rich splicing factor 6	SRSF6		5	0	4	6		8.13226e+07	0	1.89022e+07	5.32242e+07
Q9ULM3	YEATS domain-containing protein 2	YEATS2		0	0	26	6		0	0	1.54848e+08	1.45871e+07
P07437	Tubulin beta chain	TUBB		2	0	3	5		5.70598e+06	0	3.93211e+07	1.29503e+07
P0DMV9	Heat shock 70 kDa protein 1B	HSPA1B		5	0	12	5		1.4893e+07	0	82210581	1.57886e+07
Q15459	Splicing factor 3A subunit 1	SF3A1		1	0	8	5		916463	0	2.1243e+07	1.28467e+07
Q9UBB9	Tuftelin-interacting protein 11	TFIP11		0	0	13	5		0	0	6.41602e+07	7.76876e+06
P51532	Transcription activator BRG1	SMARCA4		0	0	8	5		0	0	1.91444e+07	1.14395e+07
Q9UMY1	Nucleolar protein 7	NOL7		3	0	4	5		6.21413e+06	0	1.49334e+07	1.77742e+07
P06702	Protein S100-A9	S100A9		5	0	6	5		2.41325e+07	0	4.89264e+07	2.6384e+07
O75400	Pre-mRNA-processing factor 40 homolog A	PRPF40A		10	0	9	5		2.31023e+07	0	3.14748e+07	1.35087e+07
Q9H307	Pinin	PNN		3	0	10	5		6.22156e+06	0	5.97223e+07	1.4387e+07
P55081	Microfibrillar-associated protein 1	MFAP1		0	0	9	5		0	0	3.5391e+07	1.41999e+07
P42166	Lamina-associated polypeptide 2, isoform alpha	TMPO		0	0	6	5		0	0	9.10023e+07	5.49137e+07
O60264	SWI/SNF-related matrix-associated actin-dependent regulator of chromatin subfamily A member 5	SMARCA5		0	0	4	5		0	0	9.68586e+06	8.07216e+06
Q03701	CCAAT/enhancer-binding protein zeta	CEBPZ		0	0	8	5		0	0	1.52403e+07	6.95863e+06
Q13416	Origin recognition complex subunit 2	ORC2		0	0	6	5		0	0	2.67202e+07	1.1438e+07
Q8IWX8	Calcium homeostasis endoplasmic reticulum protein	CHERP		1	0	9	5		1.9886e+06	0	52904477	1.12511e+07
Q99459	Cell division cycle 5-like protein	CDC5L		0	0	11	4		0	0	1.71513e+07	6.25038e+06
P02545	Prelamin-A/C	LMNA		11	0	6	4		3.57146e+07	0	15927482	7.95965e+06
Q13427	Peptidyl-prolyl cis-trans isomerase G	PPIG		8	0	2	4		30261859	0	5.78566e+06	9.07089e+06
Q9BTA9	WW domain-containing adapter protein with coiled-coil	WAC		0	0	5	4		0	0	1.49924e+07	8.60683e+06
Q16658	Fascin	FSCN1		2	0	6	4		1.70031e+06	0	2.40099e+07	1.1118e+07
Q15365	Poly(rC)-binding protein 1	PCBP1		0	0	5	4		0	0	5.03789e+07	1.75614e+07
Q9P2N5	RNA-binding protein 27	RBM27		0	0	10	4		0	0	4.59201e+07	8.86694e+06
P09661	U2 small nuclear ribonucleoprotein A'	SNRPA1		0	0	4	4		0	0	1.75187e+07	1.29107e+07
P05549	Transcription factor AP-2-alpha	TFAP2A		0	0	8	4		0	0	6.73053e+07	1.57749e+07
P49790	Nuclear pore complex protein Nup153	NUP153		0	0	3	4		0	0	3.13708e+06	1.1731e+07
Q8TA86	Retinitis pigmentosa 9 protein	RP9		0	0	2	4		0	0	5.76049e+06	1.15358e+07
P29508	Serpin B3	SERPINB3		8	0	5	4		44046335	0	2.27018e+07	1.29766e+07
Q14676	Mediator of DNA damage checkpoint protein 1	MDC1		0	0	7	4		0	0	1.65512e+07	5137275
Q13838	Spliceosome RNA helicase DDX39B	DDX39B		4	0	5	4		8.20441e+06	0	1.70896e+07	1.2908e+07
P78347	General transcription factor II-I	GTF2I		0	0	6	4		0	0	1.41576e+07	7.71255e+06
Q16630	Cleavage and polyadenylation specificity factor subunit 6	CPSF6		1	0	8	4		1.55533e+06	0	1.45879e+08	29703549
Q7Z6E9	E3 ubiquitin-protein ligase RBBP6	RBBP6		0	0	0	4		0	0	0	4.35291e+06
Q9H7N4	Splicing factor, arginine/serine-rich 19	SCAF1		6	0	6	4		1.3297e+07	0	14481355	1.06483e+07
P46013	Proliferation marker protein Ki-67	MKI67		0	0	3	4		0	0	2.79002e+06	3.46702e+06
Q9HCD5	Nuclear receptor coactivator 5	NCOA5		0	0	12	4		0	0	1.29816e+08	6.75471e+06
Q15029	116 kDa U5 small nuclear ribonucleoprotein component	EFTUD2		1	0	2	4		3.7837e+06	0	5.16769e+06	12078817
Q5XKE5	Keratin, type II cytoskeletal 79	KRT79		4	0	4	4		1.08925e+07	0	4.66827e+06	6552712
Q9P2D1	Chromodomain-helicase-DNA-binding protein 7	CHD7		0	0	6	4		0	0	2.45527e+07	1.07269e+07
Q6UWP8	Suprabasin	SBSN		4	0	5	3		5.74052e+06	0	1.73738e+07	3.06105e+06
P35579	Myosin-9	MYH9		0	0	6	3		0	0	5.41921e+06	2.5679e+06
Q8WUM0	Nuclear pore complex protein Nup133	NUP133		0	0	0	3		0	0	0	1.35938e+06
Q13573	SNW domain-containing protein 1	SNW1		0	0	10	3		0	0	3.49073e+07	4.55887e+06
P11021	78 kDa glucose-regulated protein	HSPA5		3	0	6	3		4456749	0	2.67068e+07	9.57672e+06
O94913	Pre-mRNA cleavage complex 2 protein Pcf11	PCF11		0	0	7	3		0	0	1.24465e+07	1.71508e+06
Q8IVT2	Mitotic interactor and substrate of PLK1	MISP		0	0	8	3		0	0	2.30745e+07	4.75356e+06
Q15269	Periodic tryptophan protein 2 homolog	PWP2		0	0	4	3		0	0	4.51065e+06	1.71874e+06
P07384	Calpain-1 catalytic subunit	CAPN1		2	0	2	3		3.21134e+06	0	5.9809e+06	3.49844e+06
O00159	Unconventional myosin-Ic	MYO1C		0	0	5	3		0	0	4.40128e+06	1.81576e+06
Q8N684	Cleavage and polyadenylation specificity factor subunit 7	CPSF7		0	0	10	3		0	0	8.32821e+07	6.26031e+06
Q8N9Q2	Protein SREK1IP1	SREK1IP1		2	0	2	3		18060915	0	16182671	1.85859e+07
P18754	Regulator of chromosome condensation	RCC1		0	0	6	3		0	0	2.33405e+07	8.3938e+06
Q8TF01	Arginine/serine-rich protein PNISR	PNISR		2	0	2	3		6.47189e+06	0	5.96636e+06	8263368
P12956	X-ray repair cross-complementing protein 6	XRCC6		1	0	5	3		1.28853e+06	0	21188363	6401622
Q5BKY9	Protein FAM133B	FAM133B		3	0	0	3		1.53471e+07	0	0	1.87229e+07
P62906	60S ribosomal protein L10a	RPL10A		1	0	3	3		2516327	0	1.48396e+07	7.10776e+06
Q8TDN6	Ribosome biogenesis protein BRX1 homolog	BRIX1		0	0	1	3		0	0	433446	2.16258e+06
O43809	Cleavage and polyadenylation specificity factor subunit 5	NUDT21		1	0	5	3			0	3.64933e+07	8.93634e+06
Q15061	WD repeat-containing protein 43	WDR43		0	0	6	3		0	0	1.87079e+07	8.69562e+06
P35659	Protein DEK	DEK		7	0	0	2		3.29642e+07	0	0	7.0533e+06
Q5QJE6	Deoxynucleotidyltransferase terminal-interacting protein 2	DNTTIP2		2	0	3	2		2.17706e+06	0	4781819	2.00918e+06
P28072	Proteasome subunit beta type-6	PSMB6		2	0	2	2		3.85734e+06	0	3.96504e+06	1.39745e+06
Q9H4I2	Zinc fingers and homeoboxes protein 3	ZHX3		0	0	4	2		0	0	9.21033e+06	2.62218e+06
Q9NY93	Probable ATP-dependent RNA helicase DDX56	DDX56		0	0	0	2		0	0	0	3.05064e+06
P08754	Guanine nucleotide-binding protein G(k) subunit alpha	GNAI3		2	0	2	2		4.45781e+06	0	1.31913e+07	8.34865e+06
P62701	40S ribosomal protein S4, X isoform	RPS4X		2	0	2	2		6.01671e+06	0	6267263	7.48988e+06
P46777	60S ribosomal protein L5	RPL5		0	0	0	2		0	0	0	1.29596e+06
Q7Z589	BRCA2-interacting transcriptional repressor EMSY	EMSY		0	0	3	2		0	0	1.36625e+06	1.05187e+06
P00338	L-lactate dehydrogenase A chain	LDHA		2	0	4	2		4.18217e+06	0	1.09617e+07	1716738
Q06265	Exosome complex component RRP45	EXOSC9		0	0	1	2		0	0	1.73255e+06	3.43172e+06
Q9H0E3	Histone deacetylase complex subunit SAP130	SAP130		0	0	1	2		0	0	2641351	2.27943e+06
Q16594	Transcription initiation factor TFIID subunit 9	TAF9		0	0	2	2		0	0	2.03761e+06	413137
Q8IX01	SURP and G-patch domain-containing protein 2	SUGP2		0	0	9	2		0	0	4.54839e+07	5.16317e+06
Q96JM3	Chromosome alignment-maintaining phosphoprotein 1	CHAMP1		0	0	2	2		0	0	4.54256e+06	6.16547e+06
O75131	Copine-3	CPNE3		0	0	0	2		0	0	0	2.48979e+06
P26599	Polypyrimidine tract-binding protein 1	PTBP1		2	0	4	2		2.52382e+06	0	4.78269e+06	2.41365e+06
Q6P2Q9	Pre-mRNA-processing-splicing factor 8	PRPF8		0	0	5	2		0	0	8.873e+06	2.77151e+06
Q9NYV4	Cyclin-dependent kinase 12	CDK12		0	0	8	2		0	0	2.63676e+07	4516878
Q9H9J4	Ubiquitin carboxyl-terminal hydrolase 42	USP42		2	0	2	2		2.48539e+06	0	4.57248e+06	3.33318e+06
P78316	Nucleolar protein 14	NOP14		0	0	5	2		0	0	1.17528e+07	2.10833e+06
Q5T750	Skin-specific protein 32	XP32		1	0	1	2		17181996	0	18326738	1.98895e+07
Q9UQ80	Proliferation-associated protein 2G4	PA2G4		2	0	5	2		2.21177e+06	0	8185135	1.76047e+06
Q12788	Transducin beta-like protein 3	TBL3		0	0	2	2		0	0	1.5245e+06	1.69301e+06
P62318	Small nuclear ribonucleoprotein Sm D3	SNRPD3		2	0	2	2		14389882	0	33711991	16688554
O75369	Filamin-B	FLNB		3	0	1	2		1.23467e+06	0	1.00955e+06	831503
P01876	Ig alpha-1 chain C region	IGHA1		2	0	2	2		6661668	0	1.44659e+07	5.85339e+06
P04792	Heat shock protein beta-1	HSPB1		4	0	3	2		9.63609e+06	0	1.53169e+07	3.23037e+06
Q9Y2W1	Thyroid hormone receptor-associated protein 3	THRAP3		5	0	7	2		7.4462e+06	0	2.11281e+07	1.83122e+06
P17844	Probable ATP-dependent RNA helicase DDX5	DDX5		3	0	6	2		8167623	0	2.71886e+07	9.69516e+06
O75223	Gamma-glutamylcyclotransferase	GGCT		2	0	2	2		8.52889e+06	0	1.81727e+07	9.35406e+06
Q6W2J9	BCL-6 corepressor	BCOR		0	0	13	2		0	0	3.50987e+07	1.50853e+06
Q92835	Phosphatidylinositol 3,4,5-trisphosphate 5-phosphatase 1	INPP5D		0	0	0	2		0	0	0	22960518
P35637	RNA-binding protein FUS	FUS		5	0	4	2		1.95341e+07	0	1.89657e+07	4.52986e+06
Q8TDD1	ATP-dependent RNA helicase DDX54	DDX54		0	0	0	2		0	0	0	2.32551e+06
Q96AE4	Far upstream element-binding protein 1	FUBP1		0	0	1	2		0	0	8.86917e+06	3.70925e+06
P33240	Cleavage stimulation factor subunit 2	CSTF2		0	0	3	2		0	0	1.34684e+07	2511883
Q02880	DNA topoisomerase 2-beta	TOP2B		0	0	5	2		0	0	12476805	3.45111e+06
P58107	Epiplakin	EPPK1		5	0	5	2		2.73199e+06	0	9.28918e+06	512893
P22626	Heterogeneous nuclear ribonucleoproteins A2/B1	HNRNPA2B1		5	0	6	2		1.60894e+07	0	2.62226e+07	5.32614e+06
O94906	Pre-mRNA-processing factor 6	PRPF6		1	0	6	2		746289	0	8.76063e+06	3.17669e+06
Q14151	Scaffold attachment factor B2	SAFB2		0	0	1	2		0	0	1.43541e+06
Q9NP64	Nucleolar protein of 40 kDa	ZCCHC17		5	0	4	2		8634673	0	1.16895e+07	7.81306e+06
O75152	Zinc finger CCCH domain-containing protein 11A	ZC3H11A		0	0	4	2		0	0	7.56519e+06	2.05136e+06
Q96QA5	Gasdermin-A	GSDMA		6	0	7	2		1.79073e+07	0	2.23092e+07	3.04026e+06
Q3B726	DNA-directed RNA polymerase I subunit RPA43	TWISTNB		1	0	2	2		541293	0	3.37819e+06	1.70471e+06
Q9P013	Spliceosome-associated protein CWC15 homolog	CWC15		0	0	3	2		0	0	1.64665e+07	8.41923e+06
A8K2U0	Alpha-2-macroglobulin-like protein 1	A2ML1		8	0	3	2		9.52935e+06	0	5.60908e+06	3.21133e+06
P49959	Double-strand break repair protein MRE11A	MRE11A		0	0	4	2		0	0	9.53517e+06	4.49487e+06
Q16643	Drebrin	DBN1		0	0	0	2		0	0	0
Q92945	Far upstream element-binding protein 2	KHSRP		0	0	2	2		0	0	7.67647e+06	3.68795e+06
P07910	Heterogeneous nuclear ribonucleoproteins C1/C2	HNRNPC		7	0	0	2		57605291	0	0	4.25738e+06
Q9BVJ6	U3 small nucleolar RNA-associated protein 14 homolog A	UTP14A		0	0	6	2		0	0	7.35567e+06
Q8WXA9	Splicing regulatory glutamine/lysine-rich protein 1	SREK1		4	0	0	2		1.39186e+07	0	0	4.78306e+06
O95104	Splicing factor, arginine/serine-rich 15	SCAF4		0	0	3	2		0	0	5.35206e+06	3.19009e+06
P14678	Small nuclear ribonucleoprotein-associated proteins B and B'	SNRPB		3	0	3	2		9.92016e+06	0	1.34569e+07	3.3057e+06
Q14978	Nucleolar and coiled-body phosphoprotein 1	NOLC1		2	0	0	2		324081	0	0	1.91233e+06
Q9BYG3	MKI67 FHA domain-interacting nucleolar phosphoprotein	NIFK		2	0	4	2		310009	0	6.09526e+06	2.68162e+06
O75376	Nuclear receptor corepressor 1	NCOR1		0	0	0	2		0	0	0	271455
Q92766	Ras-responsive element-binding protein 1	RREB1		0	0	2	2		0	0	5534851	3.15936e+06
P49720	Proteasome subunit beta type-3	PSMB3		1	0	0	1		2.0012e+06	0	0	1.22471e+06
Q9UHR5	SAP30-binding protein	SAP30BP		0	0	2	1		0	0	1.07667e+07	2182503
P38432	Coilin	COIL		0	0	3	1		0	0	5.00382e+06	309788
Q9H583	HEAT repeat-containing protein 1	HEATR1		0	0	0	1		0	0	0	702186
P20962	Parathymosin	PTMS		0	0	1	1		0	0	6033163	6.12246e+06
Q9H9Y6	DNA-directed RNA polymerase I subunit RPA2	POLR1B		0	0	0	1		0	0	0	304220
P12236	ADP/ATP translocase 3	SLC25A6		0	0	4	1		0	0	9.05768e+06	540138
Q6PL18	ATPase family AAA domain-containing protein 2	ATAD2		0	0	1	1		0	0	3.30553e+06	2.6248e+06
P62258	14-3-3 protein epsilon	YWHAE		0	0	0	1		0	0	0	2901929
Q13148	TAR DNA-binding protein 43	TARDBP		0	0	4	1		0	0	5.36313e+06	1.87834e+06
P35913	Rod cGMP-specific 3',5'-cyclic phosphodiesterase subunit beta	PDE6B		0	0	0	1		0	0	0
P30414	NK-tumor recognition protein	NKTR		0	0	0	1		0	0	0
Q9NXV6	CDKN2A-interacting protein	CDKN2AIP		0	0	0	1		0	0	0
Q16853	Membrane primary amine oxidase	AOC3		0	0	0	1		0	0	0	1.70001e+06
P14618	Pyruvate kinase PKM	PKM		5	0	6	1		1.32227e+07	0	1.96882e+07	1.62079e+06
Q9UHD8	Septin-9	2009-09-01		0	0	2	1		0	0	3.73564e+06	2.92385e+06
Q92820	Gamma-glutamyl hydrolase	GGH		0	0	0	1		0	0	0	1.7992e+06
O15446	DNA-directed RNA polymerase I subunit RPA34	CD3EAP		1	0	0	1		1.74104e+06	0	0	1.22319e+06
P0C0S5	Histone H2A.Z	H2AFZ		2	0	1	1		6.18688e+06	0	3499585	4559296
P46100	Transcriptional regulator ATRX	ATRX		0	0	4	1		0	0	2007065	415020
Q9BQ48	39S ribosomal protein L34, mitochondrial	MRPL34		1	0	1	1		845456	0	1.7135e+06	1.46518e+06
P23381	Tryptophan--tRNA ligase, cytoplasmic	WARS		0	0	1	1		0	0	460434	204028
Q86Y46	Keratin, type II cytoskeletal 73	KRT73		1	0	1	1		101230088	0		59188344
Q9NVU7	Protein SDA1 homolog	SDAD1		1	0	1	1		2.83258e+06	0	4654850	3012103
P60174	Triosephosphate isomerase	TPI1		2	0	2	1		1.96677e+06	0	2463547	819418
Q96T23	Remodeling and spacing factor 1	RSF1		0	0	0	1		0	0	0	1090331
P62244	40S ribosomal protein S15a	RPS15A		1	0	3	1		2.38942e+06	0	1.51135e+07	2.48418e+06
P39748	Flap endonuclease 1	FEN1		3	0	4	1		3.5722e+06	0	6.52706e+06	2.75537e+06
P07900	Heat shock protein HSP 90-alpha	HSP90AA1		1	0	0	1		778653	0	0	1.70387e+06
Q5SSJ5	Heterochromatin protein 1-binding protein 3	HP1BP3		1	0	2	1		681697	0	1669319	1.07899e+06
P68032	Actin, alpha cardiac muscle 1	ACTC1		1	0	1	1		106633696	0	181111552	74135688
P47756	F-actin-capping protein subunit beta	CAPZB		0	0	2	1		0	0	6254790	2285868
Q8WVK2	U4/U6.U5 small nuclear ribonucleoprotein 27 kDa protein	SNRNP27		4	0	4	1		3.6092e+07	0	1.39655e+07	12920050
Q9P1Y6	PHD and RING finger domain-containing protein 1	PHRF1		0	0	0	1		0	0	0	2.40958e+06
P10253	Lysosomal alpha-glucosidase	GAA		0	0	0	1		0	0	0
P13010	X-ray repair cross-complementing protein 5	XRCC5		0	0	3	1		0	0	5690290	2750691
Q9UI42	Carboxypeptidase A4	CPA4		1	0	2	1		2.04543e+06	0	3.79411e+06	1.59189e+06
P62136	Serine/threonine-protein phosphatase PP1-alpha catalytic subunit	PPP1CA		1	0	0	1		626043	0	0	998556
Q9BRL6	Serine/arginine-rich splicing factor 8	SRSF8		0	0	1	1		0	0		8.05765e+06
O94875	Sorbin and SH3 domain-containing protein 2	SORBS2		0	0	3	1		0	0	3.17699e+06	1.59753e+06
Q08945	FACT complex subunit SSRP1	SSRP1		0	0	0	1		0	0	0	490915
Q7KZ85	Transcription elongation factor SPT6	SUPT6H		0	0	0	1		0	0	0	1.03707e+06
Q96DI7	U5 small nuclear ribonucleoprotein 40 kDa protein	SNRNP40		0	0	1	1		0	0	4.09083e+06	2612605
P82979	SAP domain-containing ribonucleoprotein	SARNP		0	0	0	1		0	0	0
P62269	40S ribosomal protein S18	RPS18		3	0	1	1		9.91366e+06	0	2.37129e+06	3.00225e+06
P54886	Delta-1-pyrroline-5-carboxylate synthase	ALDH18A1		1	0	3	1		655754	0	9.15017e+06
Q14690	Protein RRP5 homolog	PDCD11		0	0	2	1		0	0	1.94197e+06	672438
P62304	Small nuclear ribonucleoprotein E	SNRPE		1	0	2	1		2.71829e+06	0	1.51023e+07	936076
Q6ZVX7	F-box only protein 50	NCCRP1		1	0	2	1		9128373	0	13923811	5.71393e+06
Q9Y4D1	Disheveled-associated activator of morphogenesis 1	DAAM1		0	0	0	1		0	0	0	8.21774e+06
P08621	U1 small nuclear ribonucleoprotein 70 kDa	SNRNP70		1	0	0	1		2491228	0	0	1.23841e+06
Q9BR76	Coronin-1B	CORO1B		0	0	1	1		0	0		1.19719e+06
P25788	Proteasome subunit alpha type-3	PSMA3		0	0	0	1		0	0	0
Q9UFC0	Leucine-rich repeat and WD repeat-containing protein 1	LRWD1		0	0	1	1		0	0	1.73215e+06	911148
P62829	60S ribosomal protein L23	RPL23		2	0	3	1		3.38921e+06	0	1.39129e+07	5577808
O43172	U4/U6 small nuclear ribonucleoprotein Prp4	PRPF4		1	0	3	1		1.25953e+06	0	4.23889e+06	1.50749e+06
Q9UMS4	Pre-mRNA-processing factor 19	PRPF19		2	0	1	1		3.56574e+06	0	2.35448e+06	1.17408e+06
P29401	Transketolase	TKT		2	0	1	1		2.66935e+06	0	2.14451e+06	832966
Q8N7H5	RNA polymerase II-associated factor 1 homolog	PAF1		0	0	3	1		0	0	6.87325e+06	1.87893e+06
P57721	Poly(rC)-binding protein 3	PCBP3		2	0	0	1		3730824	0	0	2.45186e+06
Q9ULU4	Protein kinase C-binding protein 1	ZMYND8		0	0	1	1		0	0	448678	618376
Q02543	60S ribosomal protein L18a	RPL18A		0	0	1	1		0	0	3181067	2.29362e+06
P42677	40S ribosomal protein S27	RPS27		0	0	1	1		0	0	5744255	3729135
Q92599	Septin-8	2008-09-01		0	0	1	1		0	0	1553182	1.86343e+06
Q8NC51	Plasminogen activator inhibitor 1 RNA-binding protein	SERBP1		3	0	1	1		2.2344e+06	0	711640	1.25014e+06
Q9UIG0	Tyrosine-protein kinase BAZ1B	BAZ1B		1	0	0	1			0	0	441499
P25311	Zinc-alpha-2-glycoprotein	AZGP1		2	0	2	1		2.43987e+06	0	6.25745e+06	1.69752e+06
P46779	60S ribosomal protein L28	RPL28		1	0	2	1		2.02295e+06	0	2979282	2.83937e+06
Q13547	Histone deacetylase 1	HDAC1		0	0	0	1		0	0	0	1.44154e+07
Q9H0L4	Cleavage stimulation factor subunit 2 tau variant	CSTF2T		0	0	2	1		0	0		1.01246e+06
O43670	BUB3-interacting and GLEBS motif-containing protein ZNF207	ZNF207		0	0	2	1		0	0	10190258	1.94858e+06
Q8NDX5	Polyhomeotic-like protein 3	PHC3		0	0	3	1		0	0	5.82673e+06	1400271
P00403	Cytochrome c oxidase subunit 2	MT-CO2		0	0	0	1		0	0	0	1.25528e+06
Q07666	KH domain-containing, RNA-binding, signal transduction-associated protein 1	KHDRBS1		1	0	2	1			0	2929694	991996
P13639	Elongation factor 2	EEF2		8	0	4	1		2.7014e+07	0	1.81728e+07	2.61508e+06
Q14574	Desmocollin-3	DSC3		4	0	4	1		1.01145e+07	0	12926673	1.38469e+06
O00571	ATP-dependent RNA helicase DDX3X	DDX3X		0	0	0	1		0	0	0	360730
P61513	60S ribosomal protein L37a	RPL37A		0	0	1	1		0	0	4.40366e+06	1.96095e+06
Q07955	Serine/arginine-rich splicing factor 1	SRSF1		1	0	0	1		3.05548e+06	0	0	3.67076e+06
Q92769	Histone deacetylase 2	HDAC2		0	0	5	1		0	0	19984952	2.46604e+06
P55265	Double-stranded RNA-specific adenosine deaminase	ADAR		0	0	3	1		0	0	3.69548e+06	2455936
Q9UNX4	WD repeat-containing protein 3	WDR3		0	0	1	1		0	0	1.48167e+06	653724
Q7L7X3	Serine/threonine-protein kinase TAO1	TAOK1		0	0	1	1		0	0	2.41742e+06	1.94286e+06
P00491	Purine nucleoside phosphorylase	PNP		1	0	0	1		852826	0	0
Q9NQS7	Inner centromere protein	INCENP		0	0	0	1		0	0	0	302372
O75342	Arachidonate 12-lipoxygenase, 12R-type	ALOX12B		4	0	4	1		8.30254e+06	0	15082882	2.71025e+06
P25815	Protein S100-P	S100P		0	0	1	1		0	0	679328	1.3172e+06
Q8WW12	PEST proteolytic signal-containing nuclear protein	PCNP		0	0	1	1		0	0	2.10217e+06	1.26132e+06
P38919	Eukaryotic initiation factor 4A-III	EIF4A3		0	0	0	1		0	0	0	2.16106e+06
Q96EV2	RNA-binding protein 33	RBM33		0	0	4	1		0	0	5.30772e+06	2.11784e+06
P46087	Probable 28S rRNA (cytosine(4447)-C(5))-methyltransferase	NOP2		0	0	2	1		0	0	2.8316e+06	614425
Q53GS9	U4/U6.U5 tri-snRNP-associated protein 2	USP39		0	0	2	1		0	0	1.27944e+06	1299693
O43395	U4/U6 small nuclear ribonucleoprotein Prp3	PRPF3		0	0	4	1		0	0	8.7546e+06	1.531e+06
Q12872	Splicing factor, suppressor of white-apricot homolog	SFSWAP		1	0	1	1		550200	0	1.26566e+06	2.3553e+06
P62987	Ubiquitin-60S ribosomal protein L40	UBA52		2	0	2	1		1.04146e+07	0	2.28767e+07	462550
P38159	RNA-binding motif protein, X chromosome	RBMX		1	0	0	1		1.64212e+06	0	0	829204
P62277	40S ribosomal protein S13	RPS13		1	0	0	1		2.4877e+06	0	0	1.51957e+06
Q7Z5K2	Wings apart-like protein homolog	WAPL		0	0	1	1		0	0	2633412	1.29806e+06
P62316	Small nuclear ribonucleoprotein Sm D2	SNRPD2		2	0	4	1		4.85201e+06	0	1.75476e+07	3.82179e+06
P62314	Small nuclear ribonucleoprotein Sm D1	SNRPD1		1	0	1	1		1.88423e+06	0	2.87928e+06	3411286
Q92901	60S ribosomal protein L3-like	RPL3L		1	0	1	1		1628285	0	4141464	3165774
Q9UKK9	ADP-sugar pyrophosphatase	NUDT5		0	0	0	1		0	0	0
Q9ULH7	MKL/myocardin-like protein 2	MKL2		0	0	0	1		0	0	0	2.07592e+06
A6NHR9	Structural maintenance of chromosomes flexible hinge domain-containing protein 1	SMCHD1		0	0	2	1		0	0	1.62515e+06	303600
Q8IW75	Serpin A12	SERPINA12		1	0	1	1		846984	0	2.17908e+06	694111
O14497	AT-rich interactive domain-containing protein 1A	ARID1A		0	0	0	1		0	0	0	1.26595e+06
Q9NX24	H/ACA ribonucleoprotein complex subunit 2	NHP2		2	0	0	1		5984754	0	0	4.03829e+06
O75554	WW domain-binding protein 4	WBP4		0	0	1	1		0	0	4318404
Q8WUQ7	Cactin	CACTIN		0	0	1	1		0	0	473405	717871
O96019	Actin-like protein 6A	ACTL6A		0	0	0	1		0	0	0	824398
P50613	Cyclin-dependent kinase 7	CDK7		0	0	0	1		0	0	0	741595
Q93009	Ubiquitin carboxyl-terminal hydrolase 7	USP7		0	0	1	1		0	0	1.40646e+06	1.35031e+06
P08727	Keratin, type I cytoskeletal 19	KRT19		0	0	0	0		0	0	0	1.89859e+06
O75475	PC4 and SFRS1-interacting protein	PSIP1		0	0	1	0		0	0	978506	0
P04908	Histone H2A type 1-B/E	HIST1H2AB		1	0	0	0		4.52308e+08	0	0	0
P16403	Histone H1.2	HIST1H1C		0	0	0	0		0	0	0	0
Q9H501	ESF1 homolog	ESF1		0	0	5	0		0	0	6.47873e+06	0
Q9UIF9	Bromodomain adjacent to zinc finger domain protein 2A	BAZ2A		0	0	0	0		0	0	0	0
Q9Y2W2	WW domain-binding protein 11	WBP11		0	0	3	0		0	0	6.76252e+06	0
Q76FK4	Nucleolar protein 8	NOL8		0	0	0	0		0	0	0	0
O00566	U3 small nucleolar ribonucleoprotein protein MPP10	MPHOSPH10		0	0	1	0		0	0	1.64541e+06	0
I3L2J0	Protein capicua homolog	CIC		0	0	0	0		0	0	0	0
Q6PJG2	ELM2 and SANT domain-containing protein 1	ELMSAN1		0	0	2	0		0	0	589975	0
Q15648	Mediator of RNA polymerase II transcription subunit 1	MED1		0	0	3	0		0	0	3.86521e+06	0
E7ETY2	Treacle protein	TCOF1		0	0	0	0		0	0	0	0
O95239	Chromosome-associated kinesin KIF4A	KIF4A		0	0	3	0		0	0	3.24147e+06	0
Q8NFC6	Biorientation of chromosomes in cell division protein 1-like 1	BOD1L1		0	0	0	0		0	0	0	0
Q8WYP5	Protein ELYS	AHCTF1		0	0	2	0		0	0	2.20345e+06	0
Q6P4R8	Nuclear factor related to kappa-B-binding protein	NFRKB		0	0	2	0		0	0		0
Q9NXF1	Testis-expressed sequence 10 protein	TEX10		0	0	0	0		0	0	0	0
Q9BRR8	G patch domain-containing protein 1	GPATCH1		0	0	4	0		0	0	4.51186e+06	0
Q9Y3B9	RRP15-like protein	RRP15		2	0	0	0		1.83584e+06	0	0	0
Q8WXI9	Transcriptional repressor p66-beta	GATAD2B		0	0	2	0		0	0	2617354	0
Q96RK0	Protein capicua homolog	CIC		0	0	0	0		0	0	0	0
P11388	DNA topoisomerase 2-alpha	TOP2A		0	0	0	0		0	0	0	0
Q8WVM7	Cohesin subunit SA-1	STAG1		0	0	1	0		0	0	1.90984e+06	0
O15381	Nuclear valosin-containing protein-like	NVL		0	0	0	0		0	0	0	0
P51608	Methyl-CpG-binding protein 2	MECP2		0	0	0	0		0	0	0	0
P52948	Nuclear pore complex protein Nup98-Nup96	NUP98		0	0	0	0		0	0	0	0
Q9H2P0	Activity-dependent neuroprotector homeobox protein	ADNP		0	0	0	0		0	0	0	0
Q96BT3	Centromere protein T	CENPT		0	0	0	0		0	0	0	0
Q9UGU0	Transcription factor 20	TCF20		0	0	3	0		0	0	3.4165e+06	0
Q03164	Histone-lysine N-methyltransferase 2A	KMT2A		0	0	1	0		0	0	870040	0
Q8NCN4	E3 ubiquitin-protein ligase RNF169	RNF169		0	0	1	0		0	0	303174	0
Q9UKX7	Nuclear pore complex protein Nup50	NUP50		0	0	0	0		0	0	0	0
O95785	Protein Wiz	WIZ		0	0	2	0		0	0	3.63174e+06	0
Q8NI27	THO complex subunit 2	THOC2		0	0	5	0		0	0	8.22447e+06	0
P46937	Transcriptional coactivator YAP1	YAP1		0	0	0	0		0	0	0	0
Q8NFD5	AT-rich interactive domain-containing protein 1B	ARID1B		0	0	1	0		0	0	1.26479e+06	0
Q9UIF8	Bromodomain adjacent to zinc finger domain protein 2B	BAZ2B		0	0	0	0		0	0	0	0
Q6KC79	Nipped-B-like protein	NIPBL		0	0	3	0		0	0	4.5295e+06	0
P17096	High mobility group protein HMG-I/HMG-Y	HMGA1		0	0	0	0		0	0	0	0
P11308	Transcriptional regulator ERG	ERG		0	0	0	0		0	0	0	0
Q9Y232	Chromodomain Y-like protein	CDYL		0	0	0	0		0	0	0	0
Q8NEF9	Serum response factor-binding protein 1	SRFBP1		0	0	0	0		0	0	0	0
Q96RL1	BRCA1-A complex subunit RAP80	UIMC1		0	0	0	0		0	0	0	0
Q8IYH5	ZZ-type zinc finger-containing protein 3	ZZZ3		0	0	4	0		0	0	7.66862e+06	0
Q9NS91	E3 ubiquitin-protein ligase RAD18	RAD18		0	0	0	0		0	0	0	0
Q9NPI1	Bromodomain-containing protein 7	BRD7		0	0	1	0		0	0	2.41548e+06	0
P15822	Zinc finger protein 40	HIVEP1		0	0	0	0		0	0	0	0
Q6ZU65	Ubinuclein-2	UBN2		0	0	1	0		0	0	465231	0
Q6MZP7	Protein lin-54 homolog	LIN54		0	0	5	0		0	0	1.52996e+07	0
Q15050	Ribosome biogenesis regulatory protein homolog	RRS1		0	0	0	0		0	0	0	0
Q14686	Nuclear receptor coactivator 6	NCOA6		0	0	0	0		0	0	0	0
Q9H0H5	Rac GTPase-activating protein 1	RACGAP1		0	0	0	0		0	0	0	0
Q69YH5	Cell division cycle-associated protein 2	CDCA2		0	0	1	0		0	0	412860	0
Q5VVJ2	Histone H2A deubiquitinase MYSM1	MYSM1		0	0	0	0		0	0	0	0
Q9NTI5	Sister chromatid cohesion protein PDS5 homolog B	PDS5B		0	0	0	0		0	0	0	0
Q13206	Probable ATP-dependent RNA helicase DDX10	DDX10		0	0	0	0		0	0	0	0
Q05682	Caldesmon	CALD1		0	0	0	0		0	0	0	0
Q7Z5J4	Retinoic acid-induced protein 1	RAI1		0	0	1	0		0	0		0
Q14865	AT-rich interactive domain-containing protein 5B	ARID5B		0	0	6	0		0	0	1.44113e+07	0
Q9H9B1	Histone-lysine N-methyltransferase EHMT1	EHMT1		0	0	2	0		0	0		0
Q13185	Chromobox protein homolog 3	CBX3		0	0	0	0		0	0	0	0
P30260	Cell division cycle protein 27 homolog	CDC27		0	0	0	0		0	0	0	0
Q9UHB7	AF4/FMR2 family member 4	AFF4		0	0	0	0		0	0	0	0
Q15723	ETS-related transcription factor Elf-2	ELF2		0	0	2	0		0	0	2.31892e+06	0
Q8N3X6	Ligand-dependent nuclear receptor corepressor-like protein	LCORL		0	0	0	0		0	0	0	0
Q49A26	Putative oxidoreductase GLYR1	GLYR1		0	0	0	0		0	0	0	0
Q96DF8	Protein DGCR14	DGCR14		0	0	0	0		0	0	0	0
Q969G3	SWI/SNF-related matrix-associated actin-dependent regulator of chromatin subfamily E member 1	SMARCE1		0	0	0	0		0	0	0	0
Q53F19	Nuclear cap-binding protein subunit 3	NCBP3		0	0	0	0		0	0	0	0
Q8N3X1	Formin-binding protein 4	FNBP4		0	0	0	0		0	0	0	0
Q9BQ61	Uncharacterized protein C19orf43	C19orf43		0	0	1	0		0	0	1.45394e+06	0
P48382	DNA-binding protein RFX5	RFX5		0	0	0	0		0	0	0	0
P39880	Homeobox protein cut-like 1	CUX1		0	0	1	0		0	0	694640	0
P13984	General transcription factor IIF subunit 2	GTF2F2		0	0	0	0		0	0	0	0
Q9NP66	High mobility group protein 20A	HMG20A		0	0	0	0		0	0	0	0
Q86YP4	Transcriptional repressor p66-alpha	GATAD2A		0	0	0	0		0	0	0	0
Q96RE7	Nucleus accumbens-associated protein 1	NACC1		0	0	1	0		0	0	2.71463e+06	0
Q29RF7	Sister chromatid cohesion protein PDS5 homolog A	PDS5A		0	0	1	0		0	0	208415	0
O43660	Pleiotropic regulator 1	PLRG1		0	0	0	0		0	0	0	0
Q9NSI2	Protein FAM207A	FAM207A		0	0	0	0		0	0	0	0
Q15906	Vacuolar protein sorting-associated protein 72 homolog	VPS72		0	0	0	0		0	0	0	0
P31943	Heterogeneous nuclear ribonucleoprotein H	HNRNPH1		4	0	4	0		5.67116e+06	0	2.60361e+07	0
Q86VM9	Zinc finger CCCH domain-containing protein 18	ZC3H18		0	0	2	0		0	0	3.68229e+06	0
Q8WXF1	Paraspeckle component 1	PSPC1		0	0	4	0		0	0	9.47725e+06	0
Q8TAQ2	SWI/SNF complex subunit SMARCC2	SMARCC2		0	0	0	0		0	0	0	0
P09429	High mobility group protein B1	HMGB1		2	0	0	0		1.67462e+06	0	0	0
H0YFY6	Nuclear mitotic apparatus protein 1 (Fragment)	NUMA1		0	0	0	0		0	0	0	0
Q9NRZ9	Lymphoid-specific helicase	HELLS		0	0	0	0		0	0	0	0
Q14103	Heterogeneous nuclear ribonucleoprotein D0	HNRNPD		2	0	0	0		7.12141e+06	0	0	0
Q7Z417	Nuclear fragile X mental retardation-interacting protein 2	NUFIP2		0	0	0	0		0	0	0	0
Q9UQR1	Zinc finger protein 148	ZNF148		0	0	1	0		0	0	1.71911e+06	0
Q9H0G5	Nuclear speckle splicing regulatory protein 1	NSRP1		0	0	0	0		0	0	0	0
P52756	RNA-binding protein 5	RBM5		0	0	5	0		0	0	1.48324e+07	0
Q01780	Exosome component 10	EXOSC10		0	0	1	0		0	0	971401	0
Q9BZZ5	Apoptosis inhibitor 5	API5		0	0	0	0		0	0	0	0
O15014	Zinc finger protein 609	ZNF609		0	0	0	0		0	0	0	0
Q92917	G patch domain and KOW motifs-containing protein	GPKOW		0	0	0	0		0	0	0	0
O94880	PHD finger protein 14	PHF14		0	0	0	0		0	0	0	0
P22670	MHC class II regulatory factor RFX1	RFX1		0	0	1	0		0	0	1.66025e+06	0
Q15366	Poly(rC)-binding protein 2	PCBP2		0	0	2	0		0	0	1.05535e+07	0
O60828	Polyglutamine-binding protein 1	PQBP1		0	0	1	0		0	0	2.22811e+06	0
Q9BQ75	Protein CMSS1	CMSS1		0	0	0	0		0	0	0	0
P37802	Transgelin-2	TAGLN2		0	0	0	0		0	0	0	0
O95400	CD2 antigen cytoplasmic tail-binding protein 2	CD2BP2		0	0	0	0		0	0	0	0
Q7Z4V5	Hepatoma-derived growth factor-related protein 2	HDGFRP2		0	0	0	0		0	0	0	0
Q9NY61	Protein AATF	AATF		0	0	0	0		0	0	0	0
Q9H5V9	UPF0428 protein CXorf56	CXorf56		0	0	1	0		0	0	2.20284e+06	0
Q96I24	Far upstream element-binding protein 3	FUBP3		0	0	1	0		0	0	1.32825e+06	0
Q9ULR0	Pre-mRNA-splicing factor ISY1 homolog	ISY1		0	0	0	0		0	0	0	0
Q13895	Bystin	BYSL		0	0	0	0		0	0	0	0
P53999	Activated RNA polymerase II transcriptional coactivator p15	SUB1		0	0	0	0		0	0	0	0
O43823	A-kinase anchor protein 8	AKAP8		0	0	0	0		0	0	0	0
Q8IY67	Ribonucleoprotein PTB-binding 1	RAVER1		0	0	3	0		0	0	9.00957e+06	0
O75937	DnaJ homolog subfamily C member 8	DNAJC8		0	0	0	0		0	0	0	0
Q92733	Proline-rich protein PRCC	PRCC		0	0	0	0		0	0	0	0
Q9UJQ4	Sal-like protein 4	SALL4		0	0	1	0		0	0	872381	0
Q9NQB0	Transcription factor 7-like 2	TCF7L2		0	0	0	0		0	0	0	0
Q9GZS1	DNA-directed RNA polymerase I subunit RPA49	POLR1E		0	0	0	0		0	0	0	0
Q8IX12	Cell division cycle and apoptosis regulator protein 1	CCAR1		0	0	1	0		0	0		0
Q16576	Histone-binding protein RBBP7	RBBP7		0	0	0	0		0	0	0	0
Q9P275	Ubiquitin carboxyl-terminal hydrolase 36	USP36		0	0	0	0		0	0	0	0
Q9NW82	WD repeat-containing protein 70	WDR70		0	0	0	0		0	0	0	0
Q96BD5	PHD finger protein 21A	PHF21A		0	0	0	0		0	0	0	0
Q9NQW6	Anillin	ANLN		0	0	0	0		0	0	0	0
Q92922	SWI/SNF complex subunit SMARCC1	SMARCC1		0	0	0	0		0	0	0	0
E9PAU2	Ribonucleoprotein PTB-binding 1	RAVER1		0	0	0	0		0	0	0	0
P23588	Eukaryotic translation initiation factor 4B	EIF4B		0	0	0	0		0	0	0	0
P85037	Forkhead box protein K1	FOXK1		0	0	0	0		0	0	0	0
A8CG34	Nuclear envelope pore membrane protein POM 121C	POM121C		0	0	0	0		0	0	0	0
Q8WWY3	U4/U6 small nuclear ribonucleoprotein Prp31	PRPF31		0	0	0	0		0	0	0	0
O75528	Transcriptional adapter 3	TADA3		0	0	0	0		0	0	0	0
Q5T5X7	BEN domain-containing protein 3	BEND3		0	0	2	0		0	0	1.47402e+06	0
A0A096LNL9	Transcriptional regulator ATRX (Fragment)	ATRX		0	0	0	0		0	0	0	0
Q14814	Myocyte-specific enhancer factor 2D	MEF2D		0	0	0	0		0	0	0	0
O43390	Heterogeneous nuclear ribonucleoprotein R	HNRNPR		2	0	1	0		5.10991e+06	0	2486490	0
O75461	Transcription factor E2F6	E2F6		0	0	0	0		0	0	0	0
P29084	Transcription initiation factor IIE subunit beta	GTF2E2		0	0	0	0		0	0	0	0
Q9ULL5	Proline-rich protein 12	PRR12		0	0	0	0		0	0	0	0
Q05D32	CTD small phosphatase-like protein 2	CTDSPL2		0	0	0	0		0	0	0	0
Q99439	Calponin-2	CNN2		0	0	0	0		0	0	0	0
P17480	Nucleolar transcription factor 1	UBTF		0	0	0	0		0	0	0	0
Q9UBQ0	Vacuolar protein sorting-associated protein 29	VPS29		0	0	0	0		0	0	0	0
P49454	Centromere protein F	CENPF		0	0	0	0		0	0	0	0
Q9BY77	Polymerase delta-interacting protein 3	POLDIP3		0	0	1	0		0	0	631444	0
Q9NZ63	Uncharacterized protein C9orf78	C9orf78		0	0	0	0		0	0	0	0
Q9Y605	MORF4 family-associated protein 1	MRFAP1		0	0	0	0		0	0	0	0
Q9BV38	WD repeat-containing protein 18	WDR18		0	0	0	0		0	0	0	0
P21675	Transcription initiation factor TFIID subunit 1	TAF1		0	0	0	0		0	0	0	0
Q9HCK8	Chromodomain-helicase-DNA-binding protein 8	CHD8		0	0	1	0		0	0	1.82843e+06	0
Q96L73	Histone-lysine N-methyltransferase, H3 lysine-36 and H4 lysine-20 specific	NSD1		0	0	0	0		0	0	0	0
P25440	Bromodomain-containing protein 2	BRD2		0	0	0	0		0	0	0	0
Q5T6F2	Ubiquitin-associated protein 2	UBAP2		0	0	0	0		0	0	0	0
O95402	Mediator of RNA polymerase II transcription subunit 26	MED26		0	0	0	0		0	0	0	0
Q6PII3	Coiled-coil domain-containing protein 174	CCDC174		0	0	2	0		0	0	2.57472e+06	0
Q9Y4C8	Probable RNA-binding protein 19	RBM19		0	0	0	0		0	0	0	0
Q9Y2K7	Lysine-specific demethylase 2A	KDM2A		0	0	0	0		0	0	0	0
Q12948	Forkhead box protein C1	FOXC1		0	0	0	0		0	0	0	0
O96028	Histone-lysine N-methyltransferase NSD2	WHSC1		0	0	0	0		0	0	0	0
P35249	Replication factor C subunit 4	RFC4		0	0	0	0		0	0	0	0
Q9Y421	Protein FAM32A	FAM32A		0	0	0	0		0	0	0	0
Q9Y3T9	Nucleolar complex protein 2 homolog	NOC2L		0	0	0	0		0	0	0	0
Q4LE39	AT-rich interactive domain-containing protein 4B	ARID4B		0	0	0	0		0	0	0	0
Q96C57	Uncharacterized protein C12orf43	C12orf43		0	0	0	0		0	0	0	0
O75534	Cold shock domain-containing protein E1	CSDE1		0	0	0	0		0	0	0	0
P08729	Keratin, type II cytoskeletal 7	KRT7		2	0	2	0		546094	0	4.46131e+06	0
Q9P0K7	Ankycorbin	RAI14		0	0	0	0		0	0	0	0
P21127	Cyclin-dependent kinase 11B	CDK11B		0	0	0	0		0	0	0	0
Q96ST2	Protein IWS1 homolog	IWS1		0	0	0	0		0	0	0	0
Q5T8P6-3	Isoform 3 of RNA-binding protein 26	RBM26		0	0	0	0		0	0	0	0
P50402	Emerin	EMD		0	0	0	0		0	0	0	0
O43248	Homeobox protein Hox-C11	HOXC11		0	0	0	0		0	0	0	0
Q60FE5	Filamin A	FLNA		0	0	0	0		0	0	0	0
P17275	Transcription factor jun-B	JUNB		0	0	0	0		0	0	0	0
Q9Y6V7	Probable ATP-dependent RNA helicase DDX49	DDX49		0	0	0	0		0	0	0	0
Q96L91	E1A-binding protein p400	EP400		0	0	1	0		0	0	542997	0
Q9HCG8	Pre-mRNA-splicing factor CWC22 homolog	CWC22		0	0	0	0		0	0	0	0
Q9HC52	Chromobox protein homolog 8	CBX8		0	0	0	0		0	0	0	0
O95391	Pre-mRNA-splicing factor SLU7	SLU7		0	0	0	0		0	0	0	0
Q96C00	Zinc finger and BTB domain-containing protein 9	ZBTB9		0	0	0	0		0	0	0	0
P18615	Negative elongation factor E	NELFE		0	0	0	0		0	0	0	0
Q14157	Ubiquitin-associated protein 2-like	UBAP2L		0	0	0	0		0	0	0	0
P27816	Microtubule-associated protein 4	MAP4		0	0	0	0		0	0	0	0
Q99958	Forkhead box protein C2	FOXC2		0	0	0	0		0	0	0	0
Q9Y5B6	PAX3- and PAX7-binding protein 1	PAXBP1		0	0	4	0		0	0	3.64968e+06	0
Q13823	Nucleolar GTP-binding protein 2	GNL2		0	0	0	0		0	0	0	0
Q3SY84	Keratin, type II cytoskeletal 71	KRT71		0	0	0	0		0	0	0	0
P51991	Heterogeneous nuclear ribonucleoprotein A3	HNRNPA3		0	0	3	0		0	0	7.14278e+06	0
Q14692	Ribosome biogenesis protein BMS1 homolog	BMS1		0	0	0	0		0	0	0	0
Q96B01	RAD51-associated protein 1	RAD51AP1		0	0	0	0		0	0	0	0
O95218	Zinc finger Ran-binding domain-containing protein 2	ZRANB2		0	0	0	0		0	0	0	0
Q9NQZ2	Something about silencing protein 10	UTP3		0	0	0	0		0	0	0	0
Q9ULL5-3	Isoform 3 of Proline-rich protein 12	PRR12		0	0	0	0		0	0	0	0
Q86U86	Protein polybromo-1	PBRM1		0	0	0	0		0	0	0	0
Q8WUB8	PHD finger protein 10	PHF10		0	0	0	0		0	0	0	0
P18846	Cyclic AMP-dependent transcription factor ATF-1	ATF1		0	0	0	0		0	0	0	0
Q5JTV8	Torsin-1A-interacting protein 1	TOR1AIP1		0	0	0	0		0	0	0	0
Q9GZR2	RNA exonuclease 4	REXO4		0	0	0	0		0	0	0	0
P51858	Hepatoma-derived growth factor	HDGF		0	0	0	0		0	0	0	0
Q9Y2U8	Inner nuclear membrane protein Man1	LEMD3		0	0	0	0		0	0	0	0
Q13283	Ras GTPase-activating protein-binding protein 1	G3BP1		0	0	0	0		0	0	0	0
Q96NC0	Zinc finger matrin-type protein 2	ZMAT2		0	0	0	0		0	0	0	0
P09234	U1 small nuclear ribonucleoprotein C	SNRPC		0	0	1	0		0	0	1.67168e+06	0
Q00341	Vigilin	HDLBP		0	0	0	0		0	0	0	0
Q8NDD1	Uncharacterized protein C1orf131	C1orf131		0	0	0	0		0	0	0	0
P0DME0	Protein SETSIP	SETSIP		0	0	0	0		0	0	0	0
P25685	DnaJ homolog subfamily B member 1	DNAJB1		0	0	3	0		0	0	2.1e+06	0
P29374	AT-rich interactive domain-containing protein 4A	ARID4A		0	0	0	0		0	0	0	0
Q15397	Pumilio homolog 3	PUM3		0	0	4	0		0	0	6.15147e+06	0
Q96BK5	PIN2/TERF1-interacting telomerase inhibitor 1	PINX1		0	0	0	0		0	0	0	0
Q01082	Spectrin beta chain, non-erythrocytic 1	SPTBN1		3	0	0	0		7.43245e+06	0	0	0
Q9ULD4	Bromodomain and PHD finger-containing protein 3	BRPF3		0	0	0	0		0	0	0	0
Q53HL2	Borealin	CDCA8		0	0	0	0		0	0	0	0
Q13330	Metastasis-associated protein MTA1	MTA1		0	0	0	0		0	0	0	0
Q6PD62	RNA polymerase-associated protein CTR9 homolog	CTR9		0	0	0	0		0	0	0	0
P08579	U2 small nuclear ribonucleoprotein B''	SNRPB2		0	0	0	0		0	0	0	0
Q8N9T8	Protein KRI1 homolog	KRI1		0	0	0	0		0	0	0	0
Q14320	Protein FAM50A	FAM50A		0	0	0	0		0	0	0	0
P61244	Protein max	MAX		0	0	0	0		0	0	0	0
Q12906	Interleukin enhancer-binding factor 3	ILF3		1	0	0	0		2.51369e+06	0	0	0
Q9NV31	U3 small nucleolar ribonucleoprotein protein IMP3	IMP3		0	0	0	0		0	0	0	0
Q13442	28 kDa heat- and acid-stable phosphoprotein	PDAP1		0	0	0	0		0	0	0	0
Q92804	TATA-binding protein-associated factor 2N	TAF15		0	0	1	0		0	0	1.87848e+06	0
O75940	Survival of motor neuron-related-splicing factor 30	SMNDC1		0	0	0	0		0	0	0	0
Q9H1E3	Nuclear ubiquitous casein and cyclin-dependent kinase substrate 1	NUCKS1		0	0	0	0		0	0	0	0
O15347	High mobility group protein B3	HMGB3		0	0	0	0		0	0	0	0
P62826	GTP-binding nuclear protein Ran	RAN		0	0	3	0		0	0	18506290	0
Q04637	Eukaryotic translation initiation factor 4 gamma 1	EIF4G1		0	0	0	0		0	0	0	0
P48634	Protein PRRC2A	PRRC2A		0	0	0	0		0	0	0	0
P49116	Nuclear receptor subfamily 2 group C member 2	NR2C2		0	0	0	0		0	0	0	0
P49916	DNA ligase 3	LIG3		0	0	0	0		0	0	0	0
A0A0A0MR66	RNA binding motif protein 10, isoform CRA_d	RBM10		0	0	0	0		0	0	0	0
Q8WUA2	Peptidyl-prolyl cis-trans isomerase-like 4	PPIL4		0	0	0	0		0	0	0	0
Q12888	Tumor suppressor p53-binding protein 1	TP53BP1		0	0	0	0		0	0	0	0
Q96KM6	Zinc finger protein 512B	ZNF512B		0	0	0	0		0	0	0	0
O95243	Methyl-CpG-binding domain protein 4	MBD4		0	0	0	0		0	0	0	0
Q96NB3	Zinc finger protein 830	ZNF830		0	0	0	0		0	0	0	0
Q6P1J9	Parafibromin	CDC73		0	0	0	0		0	0	0	0
Q5T3J3	Ligand-dependent nuclear receptor-interacting factor 1	LRIF1		0	0	0	0		0	0	0	0
Q6UB99	Ankyrin repeat domain-containing protein 11	ANKRD11		0	0	3	0		0	0	2.5231e+06	0
O00287	Regulatory factor X-associated protein	RFXAP		0	0	0	0		0	0	0	0
P58012	Forkhead box protein L2	FOXL2		0	0	0	0		0	0	0	0
Q9H8G2	Caspase activity and apoptosis inhibitor 1	CAAP1		0	0	0	0		0	0	0	0
Q8N5Y2	Male-specific lethal 3 homolog	MSL3		0	0	0	0		0	0	0	0
P29083	General transcription factor IIE subunit 1	GTF2E1		0	0	0	0		0	0	0	0
Q9HAW4	Claspin	CLSPN		0	0	0	0		0	0	0	0
Q6P4F7	Rho GTPase-activating protein 11A	ARHGAP11A		0	0	0	0		0	0	0	0
Q13111	Chromatin assembly factor 1 subunit A	CHAF1A		0	0	0	0		0	0	0	0
P55010	Eukaryotic translation initiation factor 5	EIF5		0	0	0	0		0	0	0	0
Q9Y314	Nitric oxide synthase-interacting protein	NOSIP		0	0	0	0		0	0	0	0
Q9H6Z4	Ran-binding protein 3	RANBP3		0	0	0	0		0	0	0	0
Q96T88	E3 ubiquitin-protein ligase UHRF1	UHRF1		0	0	0	0		0	0	0	0
Q86V48	Leucine zipper protein 1	LUZP1		0	0	0	0		0	0	0	0
Q6ZRS2	Helicase SRCAP	SRCAP		0	0	1	0		0	0	428981	0
Q07157	Tight junction protein ZO-1	TJP1		0	0	0	0		0	0	0	0
Q14241	Transcription elongation factor B polypeptide 3	TCEB3		0	0	0	0		0	0	0	0
P10244	Myb-related protein B	MYBL2		0	0	0	0		0	0	0	0
Q96MY1	Nucleolar protein 4-like	NOL4L		0	0	0	0		0	0	0	0
Q15583	Homeobox protein TGIF1	TGIF1		0	0	0	0		0	0	0	0
O95926	Pre-mRNA-splicing factor SYF2	SYF2		0	0	0	0		0	0	0	0
Q7L4I2	Arginine/serine-rich coiled-coil protein 2	RSRC2		3	0	0	0		4.75847e+06	0	0	0
O60675	Transcription factor MafK	MAFK		0	0	0	0		0	0	0	0
P28347	Transcriptional enhancer factor TEF-1	TEAD1		0	0	0	0		0	0	0	0
P08238	Heat shock protein HSP 90-beta	HSP90AB1		4	0	9	0		12115790	0	27593434	0
Q9UEE9	Craniofacial development protein 1	CFDP1		0	0	0	0		0	0	0	0
Q9H3P2	Negative elongation factor A	NELFA		0	0	0	0		0	0	0	0
P51531	Probable global transcription activator SNF2L2	SMARCA2		0	0	0	0		0	0	0	0
Q03111	Protein ENL	MLLT1		0	0	0	0		0	0	0	0
Q9BWT3	Poly(A) polymerase gamma	PAPOLG		0	0	0	0		0	0	0	0
P37108	Signal recognition particle 14 kDa protein	SRP14		0	0	0	0		0	0	0	0
Q9H8H0	Nucleolar protein 11	NOL11		0	0	0	0		0	0	0	0
Q8N6N3	UPF0690 protein C1orf52	C1orf52		0	0	0	0		0	0	0	0
Q8N5I9	Uncharacterized protein C12orf45	C12orf45		0	0	0	0		0	0	0	0
Q8WYA6	Beta-catenin-like protein 1	CTNNBL1		0	0	0	0		0	0	0	0
P60866	40S ribosomal protein S20	RPS20		2	0	1	0		2.18604e+06	0	2.80869e+06	0
Q8IWI9	MAX gene-associated protein	MGA		0	0	0	0		0	0	0	0
Q14207	Protein NPAT	NPAT		0	0	0	0		0	0	0	0
Q01167	Forkhead box protein K2	FOXK2		0	0	0	0		0	0	0	0
O14979	Heterogeneous nuclear ribonucleoprotein D-like	HNRNPDL		1	0	2	0		1.48703e+06	0	4.66665e+06	0
Q12830	Nucleosome-remodeling factor subunit BPTF	BPTF		0	0	0	0		0	0	0	0
P26583	High mobility group protein B2	HMGB2		0	0	0	0		0	0	0	0
O60563	Cyclin-T1	CCNT1		0	0	0	0		0	0	0	0
Q9BXP5	Serrate RNA effector molecule homolog	SRRT		0	0	0	0		0	0	0	0
Q15059	Bromodomain-containing protein 3	BRD3		0	0	0	0		0	0	0	0
P05388	60S acidic ribosomal protein P0	RPLP0		1	0	0	0		694421	0	0	0
P46108	Adapter molecule crk	CRK		0	0	0	0		0	0	0	0
Q9Y520	Protein PRRC2C	PRRC2C		0	0	1	0		0	0	67231.7	0
P31276	Homeobox protein Hox-C13	HOXC13		0	0	0	0		0	0	0	0
Q9UJV9	Probable ATP-dependent RNA helicase DDX41	DDX41		0	0	1	0		0	0	825302	0
P62140	Serine/threonine-protein phosphatase PP1-beta catalytic subunit	PPP1CB		0	0	2	0		0	0	3.42111e+06	0
Q92979	Ribosomal RNA small subunit methyltransferase NEP1	EMG1		0	0	0	0		0	0	0	0
O95983	Methyl-CpG-binding domain protein 3	MBD3		0	0	0	0		0	0	0	0
P31942	Heterogeneous nuclear ribonucleoprotein H3	HNRNPH3		0	0	0	0		0	0	0	0
P20700	Lamin-B1	LMNB1		2	0	0	0		611066	0	0	0
Q9UGU5	HMG domain-containing protein 4	HMGXB4		0	0	0	0		0	0	0	0
Q15424	Scaffold attachment factor B1	SAFB		0	0	2	0		0	0	6.11212e+06	0
Q68CP9	AT-rich interactive domain-containing protein 2	ARID2		0	0	0	0		0	0	0	0
Q96CP2	FLYWCH family member 2	FLYWCH2		0	0	0	0		0	0	0	0
Q8NBZ0	INO80 complex subunit E	INO80E		0	0	0	0		0	0	0	0
P78332	RNA-binding protein 6	RBM6		0	0	1	0		0	0	160884	0
Q562F6	Shugoshin 2	SGO2		0	0	0	0		0	0	0	0
P46060	Ran GTPase-activating protein 1	RANGAP1		0	0	1	0		0	0	1.4035e+06	0
Q15545	Transcription initiation factor TFIID subunit 7	TAF7		0	0	0	0		0	0	0	0
O75362	Zinc finger protein 217	ZNF217		0	0	0	0		0	0	0	0
Q15427	Splicing factor 3B subunit 4	SF3B4		0	0	0	0		0	0	0	0
Q7Z6I8	UPF0461 protein C5orf24	C5orf24		0	0	0	0		0	0	0	0
P23193	Transcription elongation factor A protein 1	TCEA1		0	0	0	0		0	0	0	0
Q9H814	Phosphorylated adapter RNA export protein	PHAX		0	0	0	0		0	0	0	0
O60318	Germinal-center associated nuclear protein	MCM3AP		0	0	0	0		0	0	0	0
Q92754	Transcription factor AP-2 gamma	TFAP2C		0	0	0	0		0	0	0	0
P26038	Moesin	MSN		0	0	0	0		0	0	0	0
Q6PK04	Coiled-coil domain-containing protein 137	CCDC137		0	0	0	0		0	0	0	0
P05204	Non-histone chromosomal protein HMG-17	HMGN2		1	0	0	0		1.723e+06	0	0	0
Q9Y6X8	Zinc fingers and homeoboxes protein 2	ZHX2		0	0	0	0		0	0	0	0
Q99661	Kinesin-like protein KIF2C	KIF2C		0	0	0	0		0	0	0	0
Q15287	RNA-binding protein with serine-rich domain 1	RNPS1		2	0	0	0		475780	0	0	0
P23284	Peptidyl-prolyl cis-trans isomerase B	PPIB		2	0	0	0		5.72998e+06	0	0	0
P18887	DNA repair protein XRCC1	XRCC1		0	0	0	0		0	0	0	0
Q92879	CUGBP Elav-like family member 1	CELF1		0	0	0	0		0	0	0	0
P54132	Bloom syndrome protein	BLM		0	0	0	0		0	0	0	0
Q14137	Ribosome biogenesis protein BOP1	BOP1		0	0	3	0		0	0	5.09282e+06	0
P46109	Crk-like protein	CRKL		0	0	0	0		0	0	0	0
Q86V81	THO complex subunit 4	ALYREF		0	0	0	0		0	0	0	0
Q12857	Nuclear factor 1 A-type	NFIA		0	0	2	0		0	0	4.74986e+06	0
Q8NDF8	Non-canonical poly(A) RNA polymerase PAPD5	PAPD5		0	0	0	0		0	0	0	0
P55317	Hepatocyte nuclear factor 3-alpha	FOXA1		0	0	0	0		0	0	0	0
P14316	Interferon regulatory factor 2	IRF2		0	0	0	0		0	0	0	0
Q2TBE0	CWF19-like protein 2	CWF19L2		0	0	0	0		0	0	0	0
Q9NZZ3	Charged multivesicular body protein 5	CHMP5		0	0	0	0		0	0	0	0
Q8IYL3	UPF0688 protein C1orf174	C1orf174		0	0	0	0		0	0	0	0
Q9Y4W2	Ribosomal biogenesis protein LAS1L	LAS1L		0	0	1	0		0	0	848491	0
Q9NS73	MAP3K12-binding inhibitory protein 1	MBIP		0	0	0	0		0	0	0	0
Q9NXR8	Inhibitor of growth protein 3	ING3		0	0	0	0		0	0	0	0
Q9UPW0	Forkhead box protein J3	FOXJ3		0	0	0	0		0	0	0	0
P13056	Nuclear receptor subfamily 2 group C member 1	NR2C1		0	0	0	0		0	0	0	0
O60869	Endothelial differentiation-related factor 1	EDF1		0	0	0	0		0	0	0	0
P14859	POU domain, class 2, transcription factor 1	POU2F1		0	0	0	0		0	0	0	0
Q96PK6	RNA-binding protein 14	RBM14		0	0	1	0		0	0	665811	0
P35269	General transcription factor IIF subunit 1	GTF2F1		0	0	0	0		0	0	0	0
Q99583	Max-binding protein MNT	MNT		0	0	0	0		0	0	0	0
Q9NZM5	Glioma tumor suppressor candidate region gene 2 protein	GLTSCR2		0	0	0	0		0	0	0	0
P55209	Nucleosome assembly protein 1-like 1	NAP1L1		0	0	0	0		0	0	0	0
Q9Y657	Spindlin-1	SPIN1		0	0	0	0		0	0	0	0
Q7Z3B3	KAT8 regulatory NSL complex subunit 1	KANSL1		0	0	0	0		0	0	0	0
P78345	Ribonuclease P protein subunit p38	RPP38		0	0	0	0		0	0	0	0
Q96FF9	Sororin	CDCA5		0	0	0	0		0	0	0	0
O75956	Cyclin-dependent kinase 2-associated protein 2	CDK2AP2		0	0	0	0		0	0	0	0
Q9BYW2	Histone-lysine N-methyltransferase SETD2	SETD2		0	0	0	0		0	0	0	0
Q96C19	EF-hand domain-containing protein D2	EFHD2		0	0	2	0		0	0	3.29073e+06	0
Q96PV6	Leukocyte receptor cluster member 8	LENG8		0	0	0	0		0	0	0	0
Q659A1	Little elongation complex subunit 2	ICE2		0	0	0	0		0	0	0	0
O75179	Ankyrin repeat domain-containing protein 17	ANKRD17		0	0	0	0		0	0	0	0
Q03252	Lamin-B2	LMNB2		0	0	0	0		0	0	0	0
Q99496	E3 ubiquitin-protein ligase RING2	RNF2		0	0	0	0		0	0	0	0
Q12905	Interleukin enhancer-binding factor 2	ILF2		4	0	1	0		6.58167e+06	0	962983	0
Q9P258	Protein RCC2	RCC2		0	0	1	0		0	0	1.69085e+06	0
Q15291	Retinoblastoma-binding protein 5	RBBP5		0	0	0	0		0	0	0	0
Q76L83	Putative Polycomb group protein ASXL2	ASXL2		0	0	0	0		0	0	0	0
P51825	AF4/FMR2 family member 1	AFF1		0	0	0	0		0	0	0	0
P35251	Replication factor C subunit 1	RFC1		0	0	0	0		0	0	0	0
Q15651	High mobility group nucleosome-binding domain-containing protein 3	HMGN3		0	0	0	0		0	0	0	0
Q9BRX9	WD repeat domain-containing protein 83	WDR83		0	0	0	0		0	0	0	0
Q2KHR3	Glutamine and serine-rich protein 1	QSER1		0	0	0	0		0	0	0	0
Q5H9F3	BCL-6 corepressor-like protein 1	BCORL1		0	0	0	0		0	0	0	0
Q68CQ4	Digestive organ expansion factor homolog	DIEXF		0	0	0	0		0	0	0	0
Q92621	Nuclear pore complex protein Nup205	NUP205		0	0	1	0		0	0	1.0796e+06	0
Q99729	Heterogeneous nuclear ribonucleoprotein A/B	HNRNPAB		1	0	0	0		953641	0	0	0
Q9H147	Deoxynucleotidyltransferase terminal-interacting protein 1	DNTTIP1		0	0	0	0		0	0	0	0
P52943	Cysteine-rich protein 2	CRIP2		0	0	0	0		0	0	0	0
Q8NI36	WD repeat-containing protein 36	WDR36		0	0	0	0		0	0	0	0
P39019	40S ribosomal protein S19	RPS19		1	0	0	0		1.47966e+06	0	0	0
Q9Y230	RuvB-like 2	RUVBL2		0	0	1	0		0	0	125727	0
Q9H8M2	Bromodomain-containing protein 9	BRD9		0	0	0	0		0	0	0	0
Q14444	Caprin-1	CAPRIN1		0	0	0	0		0	0	0	0
Q16637	Survival motor neuron protein	SMN1		0	0	0	0		0	0	0	0
O60216	Double-strand-break repair protein rad21 homolog	RAD21		0	0	0	0		0	0	0	0
Q9H910	Hematological and neurological expressed 1-like protein	HN1L		0	0	0	0		0	0	0	0
Q3T8J9	GON-4-like protein	GON4L		0	0	0	0		0	0	0	0
Q9BXY0	Protein MAK16 homolog	MAK16		0	0	0	0		0	0	0	0
O00193	Small acidic protein	SMAP		0	0	0	0		0	0	0	0
Q96N64	PWWP domain-containing protein 2A	PWWP2A		0	0	0	0		0	0	0	0
P21291	Cysteine and glycine-rich protein 1	CSRP1		2	0	1	0		3.72481e+06	0		0
Q15004	PCNA-associated factor	KIAA0101		0	0	0	0		0	0	0	0
A6NHQ2	rRNA/tRNA 2'-O-methyltransferase fibrillarin-like protein 1	FBLL1		0	0	0	0		0	0	0	0
Q8N108	Mesoderm induction early response protein 1	MIER1		0	0	0	0		0	0	0	0
O60676	Cystatin-8	CST8		0	0	0	0		0	0	0	0
Q9BZJ0	Crooked neck-like protein 1	CRNKL1		0	0	0	0		0	0	0	0
P38398	Breast cancer type 1 susceptibility protein	BRCA1		0	0	0	0		0	0	0	0
P41223	Protein BUD31 homolog	BUD31		0	0	0	0		0	0	0	0
Q96KQ7	Histone-lysine N-methyltransferase EHMT2	EHMT2		0	0	0	0		0	0	0	0
P62280	40S ribosomal protein S11	RPS11		0	0	0	0		0	0	0	0
Q96N46	Tetratricopeptide repeat protein 14	TTC14		0	0	0	0		0	0	0	0
Q8NFH4	Nucleoporin Nup37	NUP37		0	0	0	0		0	0	0	0
Q00403	Transcription initiation factor IIB	GTF2B		0	0	0	0		0	0	0	0
Q9UHL9	General transcription factor II-I repeat domain-containing protein 1	GTF2IRD1		0	0	0	0		0	0	0	0
P52292	Importin subunit alpha-1	KPNA2		1	0	0	0		489757	0	0	0
Q9NYD6	Homeobox protein Hox-C10	HOXC10		0	0	0	0		0	0	0	0
Q12789	General transcription factor 3C polypeptide 1	GTF3C1		0	0	0	0		0	0	0	0
Q969J2	Zinc finger protein with KRAB and SCAN domains 4	ZKSCAN4		0	0	0	0		0	0	0	0
Q96JN0	Ligand-dependent corepressor	LCOR		0	0	0	0		0	0	0	0
Q71F23	Centromere protein U	CENPU		0	0	0	0		0	0	0	0
O43818	U3 small nucleolar RNA-interacting protein 2	RRP9		0	0	0	0		0	0	0	0
Q86Y91	Kinesin-like protein KIF18B	KIF18B		0	0	0	0		0	0	0	0
Q9Y2F5	Little elongation complex subunit 1	ICE1		0	0	0	0		0	0	0	0
Q9NRL2	Bromodomain adjacent to zinc finger domain protein 1A	BAZ1A		0	0	0	0		0	0	0	0
P51003	Poly(A) polymerase alpha	PAPOLA		0	0	0	0		0	0	0	0
P49848	Transcription initiation factor TFIID subunit 6	TAF6		0	0	0	0		0	0	0	0
P35658	Nuclear pore complex protein Nup214	NUP214		0	0	1	0		0	0	2.99743e+06	0
Q8IXQ4	GPALPP motifs-containing protein 1	GPALPP1		0	0	0	0		0	0	0	0
Q9Y5B9	FACT complex subunit SPT16	SUPT16H		0	0	0	0		0	0	0	0
Q9UPT8	Zinc finger CCCH domain-containing protein 4	ZC3H4		0	0	0	0		0	0	0	0
P84103	Serine/arginine-rich splicing factor 3	SRSF3		1	0	1	0		1559623	0	3.70496e+06	0
Q03112	MDS1 and EVI1 complex locus protein EVI1	MECOM		0	0	0	0		0	0	0	0
Q9GZR1	Sentrin-specific protease 6	SENP6		0	0	0	0		0	0	0	0
Q9UKJ3	G patch domain-containing protein 8	GPATCH8		2	0	0	0		1.01857e+06	0	0	0
Q969X6	U3 small nucleolar RNA-associated protein 4 homolog	UTP4		0	0	1	0		0	0	1.32649e+06	0
Q6NYC8	Phostensin	PPP1R18		0	0	0	0		0	0	0	0
Q8N163	Cell cycle and apoptosis regulator protein 2	CCAR2		0	0	4	0		0	0	7.04663e+06	0
Q86UE4	Protein LYRIC	MTDH		0	0	0	0		0	0	0	0
P52907	F-actin-capping protein subunit alpha-1	CAPZA1		0	0	2	0		0	0	4.94293e+06	0
Q15554	Telomeric repeat-binding factor 2	TERF2		0	0	0	0		0	0	0	0
Q96G25	Mediator of RNA polymerase II transcription subunit 8	MED8		0	0	0	0		0	0	0	0
Q9HCJ3	Ribonucleoprotein PTB-binding 2	RAVER2		0	0	1	0		0	0	1237103	0
P33991	DNA replication licensing factor MCM4	MCM4		0	0	0	0		0	0	0	0
Q03188	Centromere protein C	CENPC		0	0	0	0		0	0	0	0
Q8WUF8	Protein FAM172A	FAM172A		0	0	0	0		0	0	0	0
A8MW92	PHD finger protein 20-like protein 1	PHF20L1		0	0	0	0		0	0	0	0
Q01664	Transcription factor AP-4	TFAP4		0	0	0	0		0	0	0	0
Q9UKL3	CASP8-associated protein 2	CASP8AP2		0	0	0	0		0	0	0	0
Q01844	RNA-binding protein EWS	EWSR1		1	0	0	0		4360861	0	0	0
P55199	RNA polymerase II elongation factor ELL	ELL		0	0	0	0		0	0	0	0
Q13263	Transcription intermediary factor 1-beta	TRIM28		0	0	0	0		0	0	0	0
Q9HBM6	Transcription initiation factor TFIID subunit 9B	TAF9B		0	0	0	0		0	0	0	0
Q14186	Transcription factor Dp-1	TFDP1		0	0	0	0		0	0	0	0
Q9Y618	Nuclear receptor corepressor 2	NCOR2		0	0	1	0		0	0	1.00558e+06	0
Q9UPQ0	LIM and calponin homology domains-containing protein 1	LIMCH1		0	0	0	0		0	0	0	0
Q9ULI0	ATPase family AAA domain-containing protein 2B	ATAD2B		0	0	0	0		0	0	0	0
Q9UKY7	Protein CDV3 homolog	CDV3		0	0	0	0		0	0	0	0
Q96GY3	Protein lin-37 homolog	LIN37		0	0	0	0		0	0	0	0
Q15717	ELAV-like protein 1	ELAVL1		0	0	0	0		0	0	0	0
Q9NYL9	Tropomodulin-3	TMOD3		0	0	0	0		0	0	0	0
Q9Y5K6	CD2-associated protein	CD2AP		0	0	0	0		0	0	0	0
Q9Y2P8	RNA 3'-terminal phosphate cyclase-like protein	RCL1		0	0	0	0		0	0	0	0
Q8TDM6	Disks large homolog 5	DLG5		0	0	1	0		0	0	426234	0
Q9H444	Charged multivesicular body protein 4b	CHMP4B		0	0	0	0		0	0	0	0
Q9NV56	MRG/MORF4L-binding protein	MRGBP		0	0	0	0		0	0	0	0
P42285	Superkiller viralicidic activity 2-like 2	SKIV2L2		0	0	1	0		0	0	1.09703e+06	0
Q00610	Clathrin heavy chain 1	CLTC		1	0	1	0			0	648732	0
Q06546	GA-binding protein alpha chain	GABPA		0	0	0	0		0	0	0	0
Q8IVW6	AT-rich interactive domain-containing protein 3B	ARID3B		0	0	0	0		0	0	0	0
Q8IWC1	MAP7 domain-containing protein 3	MAP7D3		0	0	0	0		0	0	0	0
P09884	DNA polymerase alpha catalytic subunit	POLA1		0	0	0	0		0	0	0	0
Q8ND82	Zinc finger protein 280C	ZNF280C		0	0	0	0		0	0	0	0
Q13601	KRR1 small subunit processome component homolog	KRR1		0	0	0	0		0	0	0	0
Q9UKM9	RNA-binding protein Raly	RALY		0	0	0	0		0	0	0	0
Q9BVC5	Ashwin	C2orf49		0	0	0	0		0	0	0	0
Q9BZ95	Histone-lysine N-methyltransferase NSD3	WHSC1L1		0	0	0	0		0	0	0	0
Q9H875	PRKR-interacting protein 1	PRKRIP1		0	0	0	0		0	0	0	0
Q9NW64	Pre-mRNA-splicing factor RBM22	RBM22		0	0	0	0		0	0	0	0
P08047	Transcription factor Sp1	SP1		0	0	0	0		0	0	0	0
A6NHQ4	Uncharacterized protein C17orf96	C17orf96		0	0	0	0		0	0	0	0
Q9BTT0	Acidic leucine-rich nuclear phosphoprotein 32 family member E	ANP32E		0	0	0	0		0	0	0	0
P55769	NHP2-like protein 1	SNU13		0	0	0	0		0	0	0	0
Q8N556	Actin filament-associated protein 1	AFAP1		0	0	0	0		0	0	0	0
Q9P016	Thymocyte nuclear protein 1	THYN1		0	0	0	0		0	0	0	0
Q6P0N0	Mis18-binding protein 1	MIS18BP1		0	0	0	0		0	0	0	0
Q8TF68	Zinc finger protein 384	ZNF384		0	0	0	0		0	0	0	0
Q6SPF0	Atherin	SAMD1		0	0	0	0		0	0	0	0
Q8WUA4	General transcription factor 3C polypeptide 2	GTF3C2		0	0	0	0		0	0	0	0
P09012	U1 small nuclear ribonucleoprotein A	SNRPA		2	0	0	0		3.56399e+06	0	0	0
P05114	Non-histone chromosomal protein HMG-14	HMGN1		0	0	0	0		0	0	0	0
P83916	Chromobox protein homolog 1	CBX1		0	0	0	0		0	0	0	0
Q5T0B9	Zinc finger protein 362	ZNF362		0	0	0	0		0	0	0	0
P62263	40S ribosomal protein S14	RPS14		0	0	0	0		0	0	0	0
Q9P0U3	Sentrin-specific protease 1	SENP1		0	0	0	0		0	0	0	0
Q96MW1	Coiled-coil domain-containing protein 43	CCDC43		0	0	0	0		0	0	0	0
Q5TB80	Centrosomal protein of 162 kDa	CEP162		0	0	0	0		0	0	0	0
Q96AT1	Uncharacterized protein KIAA1143	KIAA1143		0	0	0	0		0	0	0	0
P26358	DNA (cytosine-5)-methyltransferase 1	DNMT1		0	0	0	0		0	0	0	0
O43474	Krueppel-like factor 4	KLF4		0	0	0	0		0	0	0	0
Q6NZI2	Polymerase I and transcript release factor	PTRF		0	0	0	0		0	0	0	0
Q12824	SWI/SNF-related matrix-associated actin-dependent regulator of chromatin subfamily B member 1	SMARCB1		0	0	0	0		0	0	0	0
Q09028	Histone-binding protein RBBP4	RBBP4		0	0	0	0		0	0	0	0
Q96ME7	Zinc finger protein 512	ZNF512		0	0	0	0		0	0	0	0
O60841	Eukaryotic translation initiation factor 5B	EIF5B		0	0	1	0		0	0	292364	0
Q9BSJ5	Uncharacterized protein C17orf80	C17orf80		0	0	0	0		0	0	0	0
P55854	Small ubiquitin-related modifier 3	SUMO3		0	0	0	0		0	0	0	0
O75420	PERQ amino acid-rich with GYF domain-containing protein 1	GIGYF1		0	0	0	0		0	0	0	0
P32969	60S ribosomal protein L9	RPL9		0	0	0	0		0	0	0	0
Q9Y2X9	Zinc finger protein 281	ZNF281		0	0	0	0		0	0	0	0
Q9Y253	DNA polymerase eta	POLH		0	0	0	0		0	0	0	0
O43829	Zinc finger and BTB domain-containing protein 14	ZBTB14		0	0	0	0		0	0	0	0
P46940	Ras GTPase-activating-like protein IQGAP1	IQGAP1		0	0	0	0		0	0	0	0
P57682	Krueppel-like factor 3	KLF3		0	0	0	0		0	0	0	0
P51948	CDK-activating kinase assembly factor MAT1	MNAT1		0	0	0	0		0	0	0	0
Q99986	Serine/threonine-protein kinase VRK1	VRK1		0	0	0	0		0	0	0	0
P08651	Nuclear factor 1 C-type	NFIC		0	0	0	0		0	0	0	0
O94992	Protein HEXIM1	HEXIM1		0	0	0	0		0	0	0	0
Q96AG4	Leucine-rich repeat-containing protein 59	LRRC59		2	0	0	0		2.58843e+06	0	0	0
O95453	Poly(A)-specific ribonuclease PARN	PARN		0	0	0	0		0	0	0	0
O75398	Deformed epidermal autoregulatory factor 1 homolog	DEAF1		0	0	0	0		0	0	0	0
P07737	Profilin-1	PFN1		0	0	0	0		0	0	0	0
Q8WX93	Palladin	PALLD		0	0	0	0		0	0	0	0
Q96PU8	Protein quaking	QKI		0	0	0	0		0	0	0	0
Q99733	Nucleosome assembly protein 1-like 4	NAP1L4		0	0	0	0		0	0	0	0
Q12800	Alpha-globin transcription factor CP2	TFCP2		0	0	0	0		0	0	0	0
O95365	Zinc finger and BTB domain-containing protein 7A	ZBTB7A		0	0	0	0		0	0	0	0
P40424	Pre-B-cell leukemia transcription factor 1	PBX1		0	0	0	0		0	0	0	0
O14974	Protein phosphatase 1 regulatory subunit 12A	PPP1R12A		0	0	0	0		0	0	0	0
Q9H568	Actin-like protein 8	ACTL8		0	0	1	0		0	0	2.18866e+06	0
Q86UP2	Kinectin	KTN1		0	0	0	0		0	0	0	0
Q9BW19	Kinesin-like protein KIFC1	KIFC1		0	0	0	0		0	0	0	0
Q14781	Chromobox protein homolog 2	CBX2		0	0	0	0		0	0	0	0
P0DN76	Splicing factor U2AF 35 kDa subunit-like protein	U2AF1L5		0	0	1	0		0	0	1.16419e+06	0
Q99607	ETS-related transcription factor Elf-4	ELF4		0	0	0	0		0	0	0	0
Q8N954	G patch domain-containing protein 11	GPATCH11		0	0	0	0		0	0	0	0
P78344	Eukaryotic translation initiation factor 4 gamma 2	EIF4G2		0	0	0	0		0	0	0	0
Q9H7L9	Sin3 histone deacetylase corepressor complex component SDS3	SUDS3		0	0	0	0		0	0	0	0
O43719	HIV Tat-specific factor 1	HTATSF1		0	0	0	0		0	0	0	0
O14686	Histone-lysine N-methyltransferase 2D	KMT2D		0	0	0	0		0	0	0	0
O75607	Nucleoplasmin-3	NPM3		0	0	0	0		0	0	0	0
O43707	Alpha-actinin-4	ACTN4		3	0	0	0		5.38824e+06	0	0	0
Q8TD26	Chromodomain-helicase-DNA-binding protein 6	CHD6		0	0	0	0		0	0	0	0
P41236	Protein phosphatase inhibitor 2	PPP1R2		0	0	0	0		0	0	0	0
P06733	Alpha-enolase	ENO1		0	0	1	0		0	0	1716686	0
Q9H0S4	Probable ATP-dependent RNA helicase DDX47	DDX47		1	0	0	0		368323	0	0	0
Q9Y5A6	Zinc finger and SCAN domain-containing protein 21	ZSCAN21		0	0	0	0		0	0	0	0
Q4G0J3	La-related protein 7	LARP7		0	0	0	0		0	0	0	0
O60287	Nucleolar pre-ribosomal-associated protein 1	URB1		0	0	0	0		0	0	0	0
P31277	Homeobox protein Hox-D11	HOXD11		0	0	0	0		0	0	0	0
Q9UBL6	Copine-7	CPNE7		1	0	1	0		1.6408e+06	0	2.20008e+06	0
B5ME19	Eukaryotic translation initiation factor 3 subunit C-like protein	EIF3CL		0	0	0	0		0	0	0	0
Q9BUL9	Ribonuclease P protein subunit p25	RPP25		0	0	0	0		0	0	0	0
Q96CB8	Integrator complex subunit 12	INTS12		0	0	0	0		0	0	0	0
Q12769	Nuclear pore complex protein Nup160	NUP160		0	0	2	0		0	0	1.21898e+06	0
Q8N655	Uncharacterized protein C10orf12	C10orf12		0	0	0	0		0	0	0	0
Q8N3V7	Synaptopodin	SYNPO		0	0	0	0		0	0	0	0
Q9BQ39	ATP-dependent RNA helicase DDX50	DDX50		0	0	0	0		0	0	0	0
Q13151	Heterogeneous nuclear ribonucleoprotein A0	HNRNPA0		0	0	0	0		0	0	0	0
Q9HBU1	Homeobox protein BarH-like 1	BARX1		0	0	0	0		0	0	0	0
Q8TEK3	Histone-lysine N-methyltransferase, H3 lysine-79 specific	DOT1L		0	0	0	0		0	0	0	0
Q9UNQ0	ATP-binding cassette sub-family G member 2	ABCG2		0	0	0	0		0	0	0	0
P17535	Transcription factor jun-D	JUND		0	0	0	0		0	0	0	0
Q9P2N6	KAT8 regulatory NSL complex subunit 3	KANSL3		0	0	0	0		0	0	0	0
P25205	DNA replication licensing factor MCM3	MCM3		0	0	0	0		0	0	0	0
O95602	DNA-directed RNA polymerase I subunit RPA1	POLR1A		0	0	0	0		0	0	0	0
Q9H0D6	5'-3' exoribonuclease 2	XRN2		0	0	2	0		0	0	585264	0
O15504	Nucleoporin-like protein 2	NUPL2		0	0	0	0		0	0	0	0
Q9C0C2	182 kDa tankyrase-1-binding protein	TNKS1BP1		0	0	0	0		0	0	0	0
Q14669	E3 ubiquitin-protein ligase TRIP12	TRIP12		0	0	0	0		0	0	0	0
P05386	60S acidic ribosomal protein P1	RPLP1		0	0	0	0		0	0	0	0
Q13112	Chromatin assembly factor 1 subunit B	CHAF1B		0	0	0	0		0	0	0	0
P0CW18	Serine protease 56	PRSS56		0	0	0	0		0	0	0	0
Q96ST3	Paired amphipathic helix protein Sin3a	SIN3A		0	0	0	0		0	0	0	0
Q8N5C6	S1 RNA-binding domain-containing protein 1	SRBD1		0	0	0	0		0	0	0	0
O15164	Transcription intermediary factor 1-alpha	TRIM24		0	0	0	0		0	0	0	0
Q9BSC4	Nucleolar protein 10	NOL10		0	0	0	0		0	0	0	0
Q8N9N5	Protein BANP	BANP		0	0	0	0		0	0	0	0
Q6DKI1	60S ribosomal protein L7-like 1	RPL7L1		0	0	0	0		0	0	0	0
Q7LBC6	Lysine-specific demethylase 3B	KDM3B		0	0	0	0		0	0	0	0
P56270	Myc-associated zinc finger protein	MAZ		0	0	0	0		0	0	0	0
P62899	60S ribosomal protein L31	RPL31		1	0	0	0		400657	0	0	0
Q9NSI6	Bromodomain and WD repeat-containing protein 1	BRWD1		0	0	0	0		0	0	0	0
O94888	UBX domain-containing protein 7	UBXN7		0	0	0	0		0	0	0	0
Q9UQB8	Brain-specific angiogenesis inhibitor 1-associated protein 2	BAIAP2		0	0	0	0		0	0	0	0
Q9UNZ5	Leydig cell tumor 10 kDa protein homolog	C19orf53		0	0	0	0		0	0	0	0
E9PAV3	Nascent polypeptide-associated complex subunit alpha, muscle-specific form	NACA		0	0	0	0		0	0	0	0
P62888	60S ribosomal protein L30	RPL30		0	0	0	0		0	0	0	0
M0QXA7	Protein Wiz	WIZ		0	0	0	0		0	0	0	0
P59998	Actin-related protein 2/3 complex subunit 4	ARPC4		0	0	0	0		0	0	0	0
P40425	Pre-B-cell leukemia transcription factor 2	PBX2		0	0	0	0		0	0	0	0
P17544	Cyclic AMP-dependent transcription factor ATF-7	ATF7		0	0	0	0		0	0	0	0
Q9NQ39	Putative 40S ribosomal protein S10-like	RPS10P5		0	0	0	0		0	0	0	0
Q92541	RNA polymerase-associated protein RTF1 homolog	RTF1		0	0	0	0		0	0	0	0
Q92560	Ubiquitin carboxyl-terminal hydrolase BAP1	BAP1		0	0	0	0		0	0	0	0
P32780	General transcription factor IIH subunit 1	GTF2H1		0	0	0	0		0	0	0	0
Q9BUJ2	Heterogeneous nuclear ribonucleoprotein U-like protein 1	HNRNPUL1		0	0	0	0		0	0	0	0
Q96BP3	Peptidylprolyl isomerase domain and WD repeat-containing protein 1	PPWD1		0	0	0	0		0	0	0	0
Q6UUV7	CREB-regulated transcription coactivator 3	CRTC3		0	0	0	0		0	0	0	0
P55198	Protein AF-17	MLLT6		0	0	0	0		0	0	0	0
Q14527	Helicase-like transcription factor	HLTF		0	0	0	0		0	0	0	0
Q9BY44	Eukaryotic translation initiation factor 2A	EIF2A		0	0	0	0		0	0	0	0
Q5TKA1	Protein lin-9 homolog	LIN9		0	0	0	0		0	0	0	0
Q7L2Z9	Centromere protein Q	CENPQ		0	0	0	0		0	0	0	0
Q9UBU8	Mortality factor 4-like protein 1	MORF4L1		0	0	0	0		0	0	0	0
Q14677	Clathrin interactor 1	CLINT1		0	0	0	0		0	0	0	0
P62873	Guanine nucleotide-binding protein G(I)/G(S)/G(T) subunit beta-1	GNB1		0	0	0	0		0	0	0	0
Q7Z3Y7	Keratin, type I cytoskeletal 28	KRT28		0	0	0	0		0	0	0	0
Q9NZT1	Calmodulin-like protein 5	CALML5		0	0	3	0		0	0	30335390	0
P05090	Apolipoprotein D	APOD		2	0	3	0		2.66333e+06	0	18157837	0
P01040	Cystatin-A	CSTA		0	0	3	0		0	0	1.31692e+07	0
Q9C075	Keratin, type I cytoskeletal 23	KRT23		3	0	3	0		3.33979e+06	0	1.11725e+07	0
P31947	14-3-3 protein sigma	SFN		2	0	1	0		1.44947e+07	0	9.4318e+06	0
Q8N9E0	Protein FAM133A	FAM133A		0	0	1	0		0	0	8410802	0
P04083	Annexin A1	ANXA1		4	0	3	0		3.35716e+07	0	7.94617e+06	0
P31025	Lipocalin-1	LCN1		0	0	1	0		0	0	7.14079e+06	0
P60842	Eukaryotic initiation factor 4A-I	EIF4A1		2	0	2	0		1.16844e+07	0	5.36365e+06	0
Q96P67	Probable G-protein coupled receptor 82	GPR82		0	0	1	0		0	0	5.01638e+06	0
Q8NAV1	Pre-mRNA-splicing factor 38A	PRPF38A		1	0	1	0		3261433	0	4.73505e+06	0
Q01469	Fatty acid-binding protein, epidermal	FABP5		1	0	2	0		3308403	0	4204345	0
Q9UNX3	60S ribosomal protein L26-like 1	RPL26L1		0	0	1	0		0	0	3.69693e+06	0
Q14004	Cyclin-dependent kinase 13	CDK13		0	0	3	0		0	0	3.69336e+06	0
P28066	Proteasome subunit alpha type-5	PSMA5		0	0	1	0		0	0	3347490	0
Q9Y337	Kallikrein-5	KLK5		0	0	1	0		0	0	3.21569e+06	0
Q9H6T3	RNA polymerase II-associated protein 3	RPAP3		0	0	2	0		0	0	3050443	0
P15880	40S ribosomal protein S2	RPS2		1	0	1	0		2.15881e+06	0	2.58313e+06	0
P60900	Proteasome subunit alpha type-6	PSMA6		1	0	2	0		4708567	0	2.24643e+06	0
P28070	Proteasome subunit beta type-4	PSMB4		0	0	1	0		0	0	1924866	0
P61160	Actin-related protein 2	ACTR2		0	0	1	0		0	0	1.61534e+06	0
O43684	Mitotic checkpoint protein BUB3	BUB3		0	0	1	0		0	0	1.55643e+06	0
P63104	14-3-3 protein zeta/delta	YWHAZ		2	0	1	0		1.41845e+06	0	1.47491e+06	0
P57740	Nuclear pore complex protein Nup107	NUP107		0	0	1	0		0	0	1.31823e+06	0
Q9HB71	Calcyclin-binding protein	CACYBP		0	0	2	0		0	0	1.20717e+06	0
P15311	Ezrin	EZR		2	0	1	0		1.17694e+06	0	1.1649e+06	0
P40227	T-complex protein 1 subunit zeta	CCT6A		0	0	1	0		0	0	1.13179e+06	0
O75635	Serpin B7	SERPINB7		0	0	1	0		0	0	1.08455e+06	0
P28074	Proteasome subunit beta type-5	PSMB5		0	0	1	0		0	0	1.07334e+06	0
P07195	L-lactate dehydrogenase B chain	LDHB		0	0	1	0		0	0	1.05694e+06	0
Q12996	Cleavage stimulation factor subunit 3	CSTF3		0	0	1	0		0	0	1.03849e+06	0
P61204	ADP-ribosylation factor 3	ARF3		0	0	1	0		0	0	986274	0
O95639	Cleavage and polyadenylation specificity factor subunit 4	CPSF4		0	0	1	0		0	0	975635	0
Q9HC84	Mucin-5B	MUC5B		0	0	1	0		0	0	959267	0
Q8NE71	ATP-binding cassette sub-family F member 1	ABCF1		0	0	1	0		0	0	905353	0
Q9HCY8	Protein S100-A14	S100A14		0	0	1	0		0	0	718492	0
P26196	Probable ATP-dependent RNA helicase DDX6	DDX6		0	0	2	0		0	0	628918	0
P0CG05	Ig lambda-2 chain C regions	IGLC2		0	0	1	0		0	0	612115	0
Q71U36	Tubulin alpha-1A chain	TUBA1A		0	0	1	0		0	0	557894	0
P40926	Malate dehydrogenase, mitochondrial	MDH2		0	0	1	0		0	0	538339	0
O95782	AP-2 complex subunit alpha-1	AP2A1		0	0	1	0		0	0	461611	0
Q96FQ6	Protein S100-A16	S100A16		1	0	1	0		307842	0	402948	0
Q9H0W9	Ester hydrolase C11orf54	C11orf54		0	0	1	0		0	0	370131	0
Q9H1E1	Ribonuclease 7	RNASE7		1	0	1	0		1.90633e+06	0		0
Q14134	Tripartite motif-containing protein 29	TRIM29		0	0	1	0		0	0		0
Q13162	Peroxiredoxin-4	PRDX4		0	0	1	0		0	0		0
Q9NSD9	Phenylalanine--tRNA ligase beta subunit	FARSB		0	0	1	0		0	0		0
P23490	Loricrin	LOR		0	0	1	0		0	0		0
P68371	Tubulin beta-4B chain	TUBB4B		2	0	1	0		10413211	0		0
Q9NWT1	p21-activated protein kinase-interacting protein 1	PAK1IP1		0	0	1	0		0	0		0
Q6UB98	Ankyrin repeat domain-containing protein 12	ANKRD12		0	0	1	0		0	0		0
P52655	Transcription initiation factor IIA subunit 1	GTF2A1		0	0	1	0		0	0		0
P25789	Proteasome subunit alpha type-4	PSMA4		2	0	1	0		1.17179e+06	0		0
Q01130	Serine/arginine-rich splicing factor 2	SRSF2		3	0	0	0		88277074	0	0	0
P12035	Keratin, type II cytoskeletal 3	KRT3		9	0	0	0		5.63111e+07	0	0	0
Q01546	Keratin, type II cytoskeletal 2 oral	KRT76		10	0	0	0		4.88972e+07	0	0	0
P21796	Voltage-dependent anion-selective channel protein 1	VDAC1		5	0	0	0		1.66008e+07	0	0	0
P26641	Elongation factor 1-gamma	EEF1G		1	0	0	0		11077287	0	0	0
Q6IQ22	Ras-related protein Rab-12	RAB12		1	0	0	0		6160905	0	0	0
Q9NZE8	39S ribosomal protein L35, mitochondrial	MRPL35		1	0	0	0		4661156	0	0	0
P08865	40S ribosomal protein SA	RPSA		3	0	0	0		4309863	0	0	0
P23528	Cofilin-1	CFL1		1	0	0	0		3393306	0	0	0
O75494	Serine/arginine-rich splicing factor 10	SRSF10		1	0	0	0		3.03872e+06	0	0	0
P80723	Brain acid soluble protein 1	BASP1		4	0	0	0		2.96115e+06	0	0	0
P56537	Eukaryotic translation initiation factor 6	EIF6		1	0	0	0		2.71981e+06	0	0	0
Q96DA0	Zymogen granule protein 16 homolog B	ZG16B		1	0	0	0		2510884	0	0	0
P60903	Protein S100-A10	S100A10		1	0	0	0		2366579	0	0	0
Q13813	Spectrin alpha chain, non-erythrocytic 1	SPTAN1		2	0	0	0		1.87351e+06	0	0	0
P10619	Lysosomal protective protein	CTSA		1	0	0	0		1.80597e+06	0	0	0
P10809	60 kDa heat shock protein, mitochondrial	HSPD1		2	0	0	0		1.69836e+06	0	0	0
O14818	Proteasome subunit alpha type-7	PSMA7		2	0	0	0		1530983	0	0	0
P54278	Mismatch repair endonuclease PMS2	PMS2		1	0	0	0		1.53004e+06	0	0	0
P35754	Glutaredoxin-1	GLRX		1	0	0	0		1.31138e+06	0	0	0
Q99735	Microsomal glutathione S-transferase 2	MGST2		1	0	0	0		1.28744e+06	0	0	0
P20618	Proteasome subunit beta type-1	PSMB1		1	0	0	0		1208669	0	0	0
Q5VVQ6	Ubiquitin thioesterase OTU1	YOD1		1	0	0	0		1.14543e+06	0	0	0
Q9UBI6	Guanine nucleotide-binding protein G(I)/G(S)/G(O) subunit gamma-12	GNG12		1	0	0	0		1067769	0	0	0
Q9Y277	Voltage-dependent anion-selective channel protein 3	VDAC3		1	0	0	0		641746	0	0	0
P05187	Alkaline phosphatase, placental type	ALPP		1	0	0	0		566779	0	0	0
P12955	Xaa-Pro dipeptidase	PEPD		1	0	0	0		566353	0	0	0
P62714	Serine/threonine-protein phosphatase 2A catalytic subunit beta isoform	PPP2CB		1	0	0	0		516972	0	0	0
Q92817	Envoplakin	EVPL		1	0	0	0		473674	0	0	0
P46781	40S ribosomal protein S9	RPS9		1	0	0	0		456879	0	0	0
Q5BKZ1	DBIRD complex subunit ZNF326	ZNF326		1	0	0	0		349896	0	0	0
O60911	Cathepsin L2	CTSV		1	0	0	0		338873	0	0	0
Q9UPN3	Microtubule-actin cross-linking factor 1, isoforms 1/2/3/5	MACF1		1	0	0	0		161934	0	0	0
P46782	40S ribosomal protein S5	RPS5		1	0	0	0			0	0	0
P36952	Serpin B5	SERPINB5		1	0	0	0			0	0	0
