# Supplementary material for: TASOR is a pseudo-PARP that directs HUSH complex assembly and epigenetic transposon control
Source: Nat Commun. 2020 Oct 2;11:4940. doi: 10.1038/s41467-020-18761-6 (PMC7532188; doi:10.1038/s41467-020-18761-6)
Supplement: Supplementary file 6 — Source Data file [file 41467_2020_18761_MOESM6_ESM.xlsx]

## Sheet: T2 relaxation data Fig.4b
Residue	Residue number	T2 (seconds)	st.dev
G	fusion tag
S	fusion tag
H	fusion tag
M	fusion tag
S	106
R	107
E	108
K	109	0.1468	0.00451
K	110	0.08103	0.00452
A	111	0.05611	0.00116
L	112	0.04182	0.00105
F	113	0.02903	0.00154
Q	114	0.0341	0.000955
P	115
L	116	0.0345	0.00135
T	117	0.03725	0.000503
P	118
G	119	0.03434	0.00101
S	120	0.03283	0.000688
R	121	0.03216	0.000708
E	122	0.02855	0.000602
F	123	0.0311	0.00069
E	124	0.03012	0.000703
D	125	0.02896	0.000714
V	126	0.03095	0.00038
V	127	0.02913	0.000746
N	128	0.03252	0.00122
I	129	0.03162	0.00118
L	130	0.03756	0.00223
H	131	0.03002	0.00072
S	132	0.0329	0.000918
S	133	0.03082	0.000294
Y	134	0.03669	0.00137
L	135
E	136	0.03292	0.000724
P	137
T	138	0.03067	0.000816
S	139	0.03352	0.00175
V	140	0.03025	0.000811
T	141	0.03209	0.000995
N	142	0.03248	0.00121
F	143	0.03726	0.000962
N	144	0.03682	0.00104
Y	145	0.04082	0.000776
R	146	0.03671	0.00131
R	147	0.03181	0.000514
A	148	0.03299	0.00179
C	149	0.03286	0.00161
L	150		0.0163
V	151
H	152	0.036	0.000823
N	153	0.04188	0.00193
E	154	0.03347	0.00164
L	155	0.03281	0.000321
L	156	0.03118	0.0014
E	157	0.03175	0.000719
K	158	0.03315	0.000987
E	159	0.0325	0.000965
F	160	0.02807	0.000567
T	161	0.03191	0.000652
E	162	0.03372	0.00166
K	163	0.03124	0.00123
R	164	0.03223	0.000716
R	165	0.03153	0.000601
E	166	0.0327	0.00061
L	167	0.02856	0.000589
K	168	0.03129	0.000451
F	169	0.03391	0.00115
D	170	0.03173	0.00114
G	171		0.0458
R	172	0.03137	0.000392
L	173	0.03451	0.000838
D	174
K	175
E	176	0.03174	0.000822
L	177	0.03067	0.000886
S	178	0.03361	0.000391
E	179	0.04124	0.000628
S	180	0.03832	0.00063
Y	181	0.03475	0.000446
A	182	0.03575	0.000902
F	183	0.036	0.00173
L	184	0.03107	0.00138
M	185	0.02961	0.00085
V	186		0.0022
D	187	0.0352	0.00161
R	188	0.03108	0.000924
Y	189	0.03113	0.000724
Q	190	0.03463	0.000335
V	191	0.03093	0.001
Q	192	0.03103	0.000693
T	193	0.0339	0.000641
I	194	0.03333	0.00103
C	195		0.0157
E	196	0.03602	0.00187
K	197	0.03044	0.00088
G	198	0.02686	0.000983
L	199		0.00399
H	200	0.03484	0.000458
V	201	0.03292	0.000476
G	202	0.0306	0.0017
Q	203	0.03224	0.000494
S	204	0.04217	0.000502
K	205	0.03621	0.00102
I	206	0.03309	0.000955
T	207	0.03479	0.000553
I	208	0.02937	0.00147
L	209	0.03221	0.00124
G	210	0.03352	0.00195
S	211	0.03408	0.000687
P	212
S	213	0.02993	0.00079
M	214	0.02969	0.0014
G	215	0.02397	0.00243
V	216	0.03602	0.00161
Y	217	0.03694	0.000616
L	218	0.03553	0.000818
S	219	0.03184	0.00051
R	220	0.03634	0.00187
Y	221	0.03666	0.000802
A	222	0.03695	0.00143
D	223	0.03186	0.000946
L	224	0.02993	0.000629
L	225	0.03195	0.000892
Q	226	0.0342	0.000661
A	227	0.06892	0.00127
N	228	0.03983	0.000365
P	229
L	230	0.03847	0.000433
D	231	0.03592	0.000639
T	232	0.03225	0.00198
G	233	0.03319	0.00125
A	234	0.0321	0.000425
M	235	0.03729	0.000394
G	236	0.03435	0.00056
D	237	0.03596	0.000517
V	238	0.03008	0.00096
V	239	0.03401	0.00171
I	240	0.03223	0.000946
F	241	0.03297	0.000791
K	242	0.0329	0.000716
I	243	0.03417	0.0009
M	244	0.03645	0.000529
K	245	0.03587	0.000729
G	246	0.03879	0.00168
K	247	0.03238	0.000338
I	248	0.03918	0.000459
K	249	0.03198	0.00149
S	250	0.03647	0.000801
I	251	0.02891	0.000531
Y	252
D	253
P	254
M	255	0.04138	0.000761
G	256	0.0647	0.00334
V	257	0.07465	0.00177
K	258	0.07152	0.00198
S	259
L	260	0.08675	0.0026
E	261	0.07974	0.000711
S	262	0.08589	0.00106
M	263
L	264	0.09828	0.00242
N	265
K	266
S	267
A	268	0.07861	0.00498
L	269	0.06231	0.000648
D	270	0.03805	0.000351
P	271
T	272
P	273
K	274
H	275	0.0354	0.000723
E	276	0.03376	0.000957
C	277	0.03105	0.00146
H	278	0.03121	0.00108
V	279	0.02869	0.000561
S	280	0.02538	0.00141
K	281	0.0188	0.00279
N	282
A	283
N	284
R	285
I	286
T	287
S	288	0.03284	0.000587
L	289	0.02993	0.00062
L	290	0.03516	0.000684
A	291	0.03271	0.000753
Y	292	0.03699	0.00063
R	293	0.03346	0.000457
A	294	0.02913	0.00057
Y	295	0.03095	0.000977
E	296	0.0314	0.000703
L	297	0.03212	0.000575
T	298	0.02082	0.00153
Q	299	0.02987	0.00131
Y	300	0.02988	0.000444
Y	301	0.03476	0.000787
F	302	0.03524	0.00149
Y	303	0.03664	0.000281
E	304	0.02888	0.000427
Y	305	0.01944	0.00189
G	306	0.02884	0.0025
F	307
D	308
E	309
L	310
R	311
R	312
R	313
P	314
R	315	0.03073	0.000611
H	316	0.03125	0.00049
V	317	0.03275	0.00053
C	318	0.03332	0.000895
P	319
Y	320
A	321
V	322	0.02854	0.00164
V	323
S	324	0.03128	0.000511
F	325	0.03295	0.000616
T	326	0.02937	0.000766
Y	327	0.03066	0.00123
K	328	0.03203	0.00138
D	329	0.03877	0.000542
D	330	0.09796	0.00253
I	331	0.1906	0.00532
Q	332	0.2743	0.0071

## Sheet: DSF benzamide binding Fig.5c
	Tm (1)	Tm (2)	Tm (3)	Average	delta Tm (1)	delta Tm (2)	delta Tm (3)	Average	st dev
Protein or protein ligand mix
TASOR 10 uM	51.5	51.5	51.6	51.5333	-0.0333333	-0.0333333	0.0666667	2.36848e-15	0.057735
TASOR + 50 uM benzamide	51.4	51.5	51.5		-0.133333	-0.0333333	-0.0333333	-0.0666667	0.057735
TASOR + 200 uM benzamide	51.5	51.5	51.5		-0.0333333	-0.0333333	-0.0333333	-0.0333333	0
TASOR + 500 uM benzamide	51.6	51.6	51.5		0.0666667	0.0666667	-0.0333333	0.0333333	0.057735
TASOR + 1500 uM benzamide	51.5	51.5	51.6		-0.0333333	-0.0333333	0.0666667	2.36848e-15	0.057735
PARP-1 CAT 10 uM	50.2	50.3	50.3	50.2667	-0.0666667	0.0333333	0.0333333	-7.10543e-15	0.057735
PARP-1 CAT + 50 uM benzamide	51.3	51.4	51.4		1.03333	1.13333	1.13333	1.1	0.057735
PARP-1 CAT + 200 uM benzamide	52.9	52.9	52.6		2.63333	2.63333	2.33333	2.53333	0.173205
PARP-1 CAT + 500 uM benzamide	53.7	53.8	53.7		3.43333	3.53333	3.43333	3.46667	0.057735
PARP-1 CAT + 1500 uM benzamide	55.1	55.2	55.3		4.83333	4.93333	5.03333	4.93333	0.1

## Sheet: PARylation Fig.5d 
Band intensities (Coomassie stained)
TASOR untreated	TASOR + PARP1	%
11900	18800	157.983
15100	21900	145.033
9800	18800	191.837
13500	13600	100.741
15600	13200	84.6154
BSA untreated	BSA + PARP1	%
35000	32200	92
30400	32500	106.908
30900	30000	97.0874
22400	19200	98.6651
19400	22400	100.887

## Sheet: RNA binding FP Fig.5e
Z1			Alu
[TASOR] / uM	Anisotropy / mA		[TASOR] / uM	Anisotropy / mA
128	203.5		100	183.9
64	203.1		33.3	152.5
32	198.6		11.1	115.5
16	192.3		3.7	93.2
8	187.8		1.2	78
4	178.9		0.4	74.8
2	173.7		0.14	71.3
1	166.3		0.05	68
0.5	159.9		0.015	67.2
0.25	158.8		0	66.1
0	159.6
telo-rpt			Kozak
[TASOR] / uM	Anisotropy / mA		[TASOR] / uM	Anisotropy / mA
100	204.8		100	206.6
33.3	185.7		33.3	152.7
11.1	166.9		11.1	112.6
3.7	133.6		3.7	85.7
1.2	107.4		1.2	73.8
0.4	95.7		0.4	66.9
0.14	82.9		0.14	64.8
0.05	75.7		0	64.7
0.015	70.1
0	65.7
centro-rpt
[TASOR] / uM	Anisotropy / mA
100	249.1
33.3	221.2
11.1	180
3.7	162.9
1.2	112
0.4	101.5
0.14	84.2
0	79.1

## Sheet: L1 Westerns Fig.6d
	rep 1				rep2				rep3
Cell line	L1-orf1p	loading (coomassie)	ratio	relative	L1-orf1p	loading (actin)	ratio	relative	L1-orf1p	loading (actin)	ratio	relative	ave	stdev
Control	198000	140000	1.41429	1	472	3980	0.118593	1	452	7550	0.0598675	1	1	0
TASOR KO	556000	148000	3.75676	2.65629	1840	4600	0.4	3.37288	1640	8830	0.18573	3.10236	3.04384	0.36186
KO, WT comp	485000	142000	3.41549	2.415	1120	4090	0.273839	2.30906	1190	9430	0.126193	2.10787	2.27731	0.156005
KO, dPARP comp	582000	135000	4.31111	3.04826	1460	3550	0.411268	3.46789	1520	9410	0.16153	2.69813	3.07143	0.385405
KO, Y305A comp	663000	142000	4.66901	3.30132	1630	3880	0.420103	3.54239	1660	8090	0.205192	3.42743	3.42371	0.120579

## Sheet: TALOS CSI Suppl Fig.4b
Amino Acid	Residue number	Helix (H)	Sheet (E)
G	fusion tag
S	fusion tag
H	fusion tag
M	fusion tag
S	106
R	107	0.333	0.333
E	108	0.056	0.054
K	109	0.02	0.024
K	110	0.01	0.076
A	111	0.002	0.336
L	112	0	0.382
F	113	0	0.694
Q	114	0	0.373
P	115	0	0.244
L	116	0	0.574
T	117	0	0.151
P	118	0.013	0.048
G	119	0.005	0.01
S	120	0.042	0.058
R	121	0.856	0.018
E	122	0.99	0
F	123	0.993	0
E	124	0.992	0.002
D	125	0.996	0
V	126	0.998	0
V	127	0.997	0
N	128	0.99	0.002
I	129	0.994	0
L	130	0.962	0
H	131	0.773	0
S	132	0.418	0.006
S	133	0.151	0.061
Y	134	0	0.545
L	135	0.012	0.252
E	136	0.009	0.045
P	137	0.071	0.055
T	138	0.644	0.028
S	139	0.915	0
V	140	0.827	0
T	141	0.437	0.002
N	142	0.122	0.02
F	143	0.024	0.141
N	144	0	0.558
Y	145	0.006	0.303
R	146	0	0.54
R	147	0	0.836
A	148	0	0.937
C	149	0	0.94
L	150	0	0.94
V	151	0	0.898
H	152	0	0.723
N	153	0.03	0.22
E	154	0.877	0.023
L	155	0.993	0
L	156	0.993	0.001
E	157	0.988	0.003
K	158	0.993	0
E	159	0.991	0.002
F	160	0.994	0
T	161	0.993	0
E	162	0.983	0
K	163	0.981	0.002
R	164	0.996	0
R	165	0.995	0.001
E	166	0.995	0.001
L	167	0.995	0.001
K	168	0.986	0
F	169	0.846	0
D	170	0.317	0
G	171	0.056	0.014
R	172	0.03	0.047
L	173	0.044	0.085
D	174	0.314	0.021
K	175	0.858	0
E	176	0.708	0
L	177	0.207	0.005
S	178	0.027	0.022
E	179	0.015	0.08
S	180	0	0.304
Y	181	0	0.85
A	182	0.001	0.986
F	183	0.001	0.981
L	184	0	0.97
M	185	0.003	0.989
V	186	0.002	0.89
D	187	0.019	0.196
R	188	0.853	0.02
Y	189	0.951	0
Q	190	0.946	0.006
V	191	0.99	0
Q	192	0.996	0
T	193	0.994	0.001
I	194	0.994	0
C	195	0.964	0
E	196	0.779	0
K	197	0.282	0.004
G	198	0.029	0.069
L	199	0	0.43
H	200	0	0.642
V	201	0.011	0.287
G	202	0.012	0.058
Q	203	0.013	0.028
S	204	0.012	0.03
K	205	0	0.078
I	206	0.006	0.113
T	207	0.035	0.082
I	208	0.144	0.077
L	209	0.07	0.047
G	210	0.002	0.06
S	211	0	0.029
P	212	0.048	0.042
S	213	0.061	0.027
M	214	0.035	0.06
G	215	0.003	0.272
V	216	0	0.812
Y	217	0	0.938
L	218	0	0.911
S	219	0.016	0.666
R	220	0.066	0.169
Y	221	0.052	0.055
A	222	0.017	0.02
D	223	0.008	0.186
L	224	0	0.822
L	225	0.004	0.817
Q	226	0.01	0.217
A	227	0.015	0.036
N	228	0.006	0.016
P	229	0.006	0.052
L	230	0.007	0.065
D	231	0.003	0.036
T	232	0.006	0.032
G	233	0.013	0.02
A	234	0.01	0.112
M	235	0	0.691
G	236	0	0.88
D	237	0	0.912
V	238	0	0.989
V	239	0.008	0.991
I	240	0.004	0.982
F	241	0	0.958
K	242	0	0.935
I	243	0	0.806
M	244	0.001	0.31
K	245	0.03	0.219
G	246	0.013	0.202
K	247	0	0.768
I	248	0	0.95
K	249	0	0.943
S	250	0	0.923
I	251	0	0.85
Y	252	0	0
D	253	0	0
P	254	0.037	0.011
M	255	0.084	0.018
G	256	0.029	0.039
V	257	0.027	0.031
K	258	0.034	0.032
S	259	0.272	0.062
L	260	0.742	0.015
E	261	0.688	0.001
S	262	0.302	0.006
M	263	0.344	0.098
L	264	0.089	0.055
N	265	0	0
K	266	0	0
S	267	0.04	0.065
A	268	0.019	0.165
L	269	0.011	0.11
D	270	0	0.014
P	271	0	0
T	272	0	0
P	273	0	0
K	274	0.024	0.01
H	275	0.006	0.07
E	276	0.01	0.145
C	277	0	0.512
H	278	0	0.805
V	279	0	0.809
S	280	0.009	0.314
K	281	0.011	0.034
N	282	0	0
A	283	0	0
N	284	0	0
R	285	0	0
I	286	0	0
T	287	0.008	0.064
S	288	0	0.23
L	289	0.054	0.189
L	290	0.193	0.144
A	291	0.081	0.048
Y	292	0.286	0.062
R	293	0.881	0
A	294	0.973	0
Y	295	0.987	0
E	296	0.959	0
L	297	0.735	0
T	298	0.251	0.012
Q	299	0.017	0.276
Y	300	0	0.883
Y	301	0	0.982
F	302	0	0.964
Y	303	0	0.935
E	304	0	0.892
Y	305	0.008	0.658
G	306	0	0.67
F	307	0	0
D	308	0	0
E	309	0	0
L	310	0	0
R	311	0	0
R	312	0	0
R	313	0	0
P	314	0.015	0.031
R	315	0.031	0.033
H	316	0.035	0.164
V	317	0	0.669
C	318	0	0.283
P	319	0	0
Y	320	0	0
A	321	0	0.804
V	322	0.002	0.989
V	323	0	0.98
S	324	0	0.962
F	325	0	0.958
T	326	0	0.951
Y	327	0	0.834
K	328	0	0.201
D	329	0.006	0.03
D	330	0.022	0.037
I	331	0.092	0.122
Q	332	0.333	0.333
